# Supplementary material for: The Influence of Layer Stacking Method on the Mechanical Properties of Honeycomb Skeleton
Source: Materials (Basel). 2023 Jul 10;16(14):4933. doi: 10.3390/ma16144933 (PMC10382053; doi:10.3390/ma16144933)
Supplement: Supplementary file 1 [file materials-16-04933-s001.zip]

Archive with 1 entries (1 files):
- materials-2465913-supplementary.xlsx
