# Supplementary material for: The Influence of Layer Stacking Method on the Mechanical Properties of Honeycomb Skeleton
Source: Materials (Basel). 2023 Jul 10;16(14):4933. doi: 10.3390/ma16144933 (PMC10382053; doi:10.3390/ma16144933)
Supplement: Supplementary file 1 [file materials-16-04933-s001.zip › materials-2465913-supplementary.xlsx]

## Sheet: Sheet1
Alignment(experiment)		Alignment(Finite element)				X-axis dislocation3l/8(Finite element)			X-axis dislocation 3l/4(experiment)		X-axis dislocation3l/4(Finite element)			X-axis dislocation 9l/8(Finite element)			X-axis dislocation3l/2(experiment)		X-axis dislocation3l/2(Finite element)			single layer(experiment)		single layer(Finite element)			Y-axis dislocation √3 l/8(Finite element)			Y-axis dislocation √3 l/4(experiment)		Y-axis dislocation √3 l/4（Finite element）			Y-axis dislocation3√3 l/8（Finite element）			Y-axis dislocation √3 l/2（experiment）		Y-axis dislocation √3 l/2（Finite element）			rotational dislocation 0°（experiment）		rotational dislocation 0°（Finite element）			rotational dislocation 10°（experiment）
ε	contact stress/MPa	ε	contact stress/MPa			ε	contact stress/MPa		ε	contact stress/MPa	ε	contact stress/MPa		ε	contact stress/MPa		ε	contact stress/MPa	ε	contact stress/MPa		ε	contact stress/MPa	ε	contact stress/MPa		ε	contact stress/MPa		ε	contact stress/MPa	ε	contact stress/MPa		ε	contact stress/MPa		ε	contact stress/MPa	ε	contact stress/MPa		ε	contact stress/MPa	ε	contact stress/MPa		ε	contact stress/MPa
0	0	0	0			0.03545	0.56357		0.03252	0.49009	0	0		0.03645	0.59799		0	0	0	0		0	0	0	0		0.02828	0.40117		0	0	0	0		0.02303	0.36064		0	0	0	0		0	0	0	0		0	0
0.00194	0.0375	0.00198	0.0389			0.03735	0.59486		0.03426	0.53076	0.00186	0.02632		0.0383	0.62885		0.0019	0.02802	0.00194	0.03083		0.00191	0.01773	0.00186	0.02867		0.03011	0.42832		0.00172	0.02354	0.00179	0.02503		0.0249	0.39908		0.00187	0.02772	0.0019	0.01881		0.00176	0.01598	0.0018	0.01371		0.00176	0.01221
0.00389	0.075	0.00396	0.07779			0.03925	0.62605		0.036	0.57171	0.00371	0.05263		0.04014	0.65879		0.00379	0.05604	0.00388	0.06166		0.00383	0.03545	0.00371	0.05735		0.03194	0.45743		0.00345	0.04708	0.00358	0.05007		0.02678	0.43682		0.00375	0.05543	0.00379	0.03761		0.00352	0.03196	0.00361	0.02742		0.00351	0.02426
0.00583	0.1125	0.00593	0.11669			0.04114	0.65739		0.03775	0.61291	0.00557	0.07895		0.04199	0.68738		0.00569	0.08406	0.00583	0.09249		0.00574	0.05318	0.00557	0.08602		0.03377	0.4869		0.00517	0.07062	0.00536	0.0751		0.02865	0.47394		0.00562	0.08315	0.00569	0.05642		0.00528	0.04794	0.00541	0.04113		0.00527	0.02577
0.00778	0.15001	0.00791	0.15541			0.04304	0.68893		0.03949	0.65388	0.00743	0.10527		0.04383	0.71421		0.00758	0.11208	0.00777	0.12332		0.00765	0.07091	0.00743	0.11469		0.03559	0.51671		0.0069	0.09416	0.00715	0.10014		0.03052	0.51107		0.0075	0.11086	0.00758	0.07523		0.00704	0.06393	0.00722	0.05483		0.00703	0.03859
0.00972	0.18751	0.00989	0.18948			0.04494	0.7208		0.04123	0.69484	0.00928	0.13158		0.04568	0.7388		0.00948	0.1401	0.00971	0.15415		0.00957	0.08864	0.00928	0.14336		0.03742	0.54652		0.00862	0.1177	0.00894	0.12517		0.03239	0.54819		0.00937	0.13858	0.00948	0.09403		0.00881	0.07991	0.00902	0.06854		0.00879	0.05042
0.01166	0.22501	0.01187	0.22355			0.04684	0.75297		0.04297	0.73598	0.01114	0.1579		0.04752	0.76303		0.01137	0.16812	0.01165	0.18499		0.01148	0.10636	0.01114	0.17204		0.03925	0.57653		0.01034	0.14124	0.01073	0.15021		0.03427	0.58548		0.01125	0.16629	0.01137	0.11284		0.01057	0.09687	0.01083	0.08225		0.01054	0.06132
0.01361	0.26251	0.01384	0.25762			0.04874	0.78539		0.04471	0.7771	0.01299	0.18421		0.04937	0.78698		0.01327	0.19614	0.01359	0.21582		0.01339	0.12409	0.01299	0.20071		0.04108	0.60646		0.01207	0.16478	0.01252	0.17524		0.03614	0.62254		0.01312	0.19401	0.01327	0.13165		0.01233	0.11437	0.01263	0.09596		0.0123	0.06757
0.01555	0.30001	0.01582	0.2917			0.05064	0.81796		0.04645	0.81119	0.01485	0.21053		0.05121	0.81075		0.01516	0.22416	0.01553	0.24665		0.01531	0.14182	0.01485	0.22938		0.04291	0.63651		0.01379	0.18832	0.01431	0.20028		0.03801	0.65828		0.015	0.22172	0.01516	0.15045		0.01409	0.13188	0.01443	0.10967		0.01406	0.0646
0.01749	0.33614	0.0178	0.32577			0.05253	0.85063		0.0482	0.83689	0.01671	0.23685		0.05306	0.83441		0.01706	0.26664	0.01748	0.27748		0.01722	0.17139	0.01671	0.26715		0.04474	0.66636		0.01552	0.21186	0.01609	0.22531		0.03989	0.69225		0.01687	0.24944	0.01706	0.16926		0.01585	0.14938	0.01624	0.12338		0.01582	0.09229
0.01944	0.36844	0.01978	0.35965			0.05443	0.8833		0.04994	0.86272	0.01856	0.26316		0.05491	0.85799		0.01895	0.31405	0.01942	0.30846		0.01913	0.20319	0.01856	0.30538		0.04657	0.69621		0.01724	0.23554	0.01788	0.25035		0.04176	0.72506		0.01875	0.28301	0.01895	0.18807		0.01761	0.16688	0.01804	0.13708		0.01757	0.10108
0.02138	0.40075	0.02175	0.39179			0.05633	0.91592		0.05168	0.88846	0.02042	0.28948		0.05675	0.88152		0.02085	0.36146	0.02136	0.347		0.02104	0.23498	0.02042	0.34361		0.0484	0.72582		0.01896	0.25988	0.01967	0.27582		0.04363	0.75729		0.02062	0.31683	0.02085	0.20688		0.01937	0.18438	0.01985	0.15282		0.01933	0.1173
0.02333	0.43305	0.02373	0.42393			0.05823	0.94837		0.05342	0.91417	0.02228	0.3158		0.0586	0.90502		0.02274	0.40784	0.0233	0.38554		0.02296	0.26677	0.02228	0.38184		0.05022	0.75541		0.02069	0.28421	0.02146	0.30264		0.04551	0.78958		0.0225	0.35066	0.02274	0.22568		0.02113	0.20188	0.02165	0.17327		0.02109	0.12745
0.02527	0.46535	0.02571	0.45607			0.06013	0.98091		0.05516	0.93995	0.02413	0.34211		0.06044	0.92852		0.02464	0.4517	0.02524	0.42408		0.02487	0.29857	0.02413	0.42007		0.05205	0.78498		0.02241	0.30855	0.02325	0.32947		0.04738	0.82235		0.02437	0.38448	0.02464	0.24449		0.0229	0.22585	0.02346	0.19372		0.02285	0.14162
0.02721	0.49765	0.02769	0.48821			0.06202	1.01356		0.0569	0.96573	0.02599	0.36843		0.06229	0.95213		0.02653	0.49556	0.02719	0.46262		0.02678	0.338	0.02599	0.4583		0.05388	0.81461		0.02413	0.33289	0.02503	0.35629		0.04925	0.85633		0.02624	0.4183	0.02653	0.2633		0.02466	0.25307	0.02526	0.21417		0.0246	0.14499
0.02916	0.52996	0.02966	0.52035			0.06392	1.04622		0.05865	0.99143	0.02785	0.39312		0.06413	0.97582		0.02843	0.53942	0.02913	0.50116		0.0287	0.38957	0.02785	0.49653		0.05571	0.84416		0.02586	0.35722	0.02682	0.38311		0.05112	0.89291		0.02812	0.45212	0.02843	0.29926		0.02642	0.28029	0.02706	0.23461		0.02636	0.17676
0.0311	0.56226	0.03164	0.55249			0.06582	1.07887		0.06039	1.01824	0.0297	0.41523		0.06598	0.99952		0.03032	0.58328	0.03107	0.53939		0.03061	0.44114	0.0297	0.53476		0.05754	0.87366		0.02758	0.38156	0.02861	0.40994		0.053	0.9319		0.02999	0.48172	0.03032	0.34315		0.02818	0.30751	0.02887	0.25506		0.02812	0.19424
0.03304	0.5965	0.03362	0.5856			0.06772	1.11132		0.06213	1.04918	0.03156	0.43734		0.06782	1.02332		0.03222	0.61861	0.03301	0.56829		0.03252	0.4927	0.03156	0.57299		0.05937	0.90307		0.02931	0.4059	0.0304	0.43676		0.05487	0.97175		0.03187	0.50944	0.03222	0.38703		0.02994	0.33473	0.03067	0.27551		0.02988	0.21085
0.03499	0.63804	0.0356	0.61967			0.06962	1.14339		0.06387	1.07998	0.03342	0.45944		0.06967	1.04714		0.03411	0.64385	0.03495	0.59719		0.03444	0.53784	0.03342	0.61122		0.0612	0.93214		0.03103	0.43023	0.03219	0.46358		0.05674	1.01124		0.03374	0.53715	0.03411	0.43091		0.0317	0.36195	0.03248	0.29596		0.03163	0.2299
0.03693	0.67958	0.03757	0.65374			0.07151	1.17494		0.06561	1.11083	0.03527	0.48155		0.07152	1.07095		0.03601	0.66908	0.0369	0.6261		0.03635	0.56612	0.03527	0.64945		0.06302	0.96111		0.03275	0.45556	0.03398	0.4904		0.05862	1.04898		0.03562	0.56487	0.03601	0.4748		0.03346	0.38728	0.03428	0.31641		0.03339	0.24837
0.03888	0.72113	0.03955	0.68782			0.07341	1.2058		0.06735	1.14177	0.03713	0.50365		0.07336	1.09477		0.0379	0.69432	0.03884	0.655		0.03826	0.59441	0.03713	0.68768		0.06485	0.98988		0.03448	0.48105	0.03576	0.52067		0.06049	1.08374		0.03749	0.59258	0.0379	0.51868		0.03522	0.40956	0.03609	0.33686		0.03515	0.28146
0.04082	0.76267	0.04153	0.72189			0.07531	1.23583		0.0691	1.17258	0.03898	0.52576		0.07521	1.11865		0.0398	0.71955	0.04078	0.68391		0.04018	0.62269	0.03898	0.71583		0.06668	1.01815		0.0362	0.50653	0.03755	0.55286		0.06236	1.11437		0.03937	0.6203	0.0398	0.55086		0.03699	0.43183	0.03789	0.36335		0.0369	0.29617
0.04276	0.80421	0.04351	0.75596			0.07721	1.26483		0.07084	1.2034	0.04084	0.54787		0.07705	1.14266		0.0417	0.74479	0.04272	0.71281		0.04209	0.65098	0.04084	0.74259		0.06851	1.04579		0.03793	0.53202	0.03934	0.58505		0.06424	1.14259		0.04124	0.64801	0.04169	0.57342		0.03875	0.4541	0.03969	0.39198		0.03866	0.31376
0.04471	0.84576	0.04549	0.79057			0.07911	1.29276		0.07258	1.23415	0.0427	0.56997		0.0789	1.16663		0.04359	0.77003	0.04466	0.74171		0.044	0.67926	0.0427	0.76935		0.07034	1.07266		0.03965	0.55751	0.04113	0.61723		0.06611	1.16953		0.04312	0.67877	0.04359	0.59599		0.04051	0.47637	0.0415	0.4206		0.04042	0.34167
0.04665	0.88713	0.04746	0.82561			0.08101	1.32005		0.07432	1.25785	0.04455	0.59208		0.08074	1.19068		0.04549	0.80094	0.0466	0.77062		0.04592	0.70754	0.04455	0.79612		0.07217	1.09897		0.04137	0.583	0.04292	0.64942		0.06798	1.19523		0.04499	0.71061	0.04548	0.61856		0.04227	0.49865	0.0433	0.44923		0.04218	0.36122
0.04859	0.92832	0.04944	0.86065			0.0829	1.347		0.07606	1.27844	0.04641	0.61418		0.08259	1.21482		0.04738	0.83591	0.04855	0.79952		0.04783	0.73583	0.04641	0.82288		0.074	1.12463		0.0431	0.60849	0.0447	0.68161		0.06985	1.21991		0.04686	0.74245	0.04738	0.64113		0.04403	0.52092	0.04511	0.47785		0.04393	0.40237
0.05054	0.9695	0.05142	0.89569			0.0848	1.37373		0.0778	1.29903	0.04827	0.63716		0.08443	1.23919		0.04928	0.87087	0.05049	0.82843		0.04974	0.76333	0.04827	0.84964		0.07582	1.14987		0.04482	0.63584	0.04649	0.7138		0.07173	1.24377		0.04874	0.77429	0.04928	0.6637		0.04579	0.54319	0.04691	0.50648		0.04569	0.41611
0.05248	1.01069	0.0534	0.93073			0.0867	1.40002		0.07955	1.31974	0.05012	0.66019		0.08628	1.26488		0.05117	0.90584	0.05243	0.85733		0.05165	0.79061	0.05012	0.8764		0.07765	1.17456		0.04655	0.66765	0.04828	0.74598		0.0736	1.26698		0.05061	0.80612	0.05117	0.68627		0.04755	0.57437	0.04872	0.5351		0.04745	0.44873
0.05443	1.05188	0.05537	0.96576			0.0886	1.42606		0.08129	1.34035	0.05198	0.68321		0.08813	1.29192		0.05307	0.94081	0.05437	0.88591		0.05357	0.8179	0.05198	0.90316		0.07948	1.19897		0.04827	0.69945	0.05007	0.77817		0.07547	1.28983		0.05249	0.83796	0.05307	0.70883		0.04931	0.60937	0.05052	0.56372		0.04921	0.47314
0.05637	1.0919	0.05735	1.0008			0.0905	1.45191		0.08303	1.36094	0.05384	0.70624		0.08997	1.32027		0.05496	0.97577	0.05631	0.90903		0.05548	0.84518	0.05384	0.92992		0.08131	1.22295		0.04999	0.73126	0.05186	0.81036		0.07735	1.31247		0.05436	0.8698	0.05496	0.7314		0.05108	0.64436	0.05232	0.59235		0.05096	0.49369
0.05831	1.12173	0.05933	1.03305			0.09239	1.47758		0.08477	1.38165	0.05569	0.72927		0.09182	1.34933		0.05686	1.01074	0.05826	0.93216		0.05739	0.87246	0.05569	0.95668		0.08314	1.24676		0.05172	0.76306	0.05365	0.84255		0.07922	1.33498		0.05624	0.90081	0.05686	0.75397		0.05284	0.67936	0.05413	0.62097		0.05272	0.51998
0.06026	1.15157	0.06131	1.06519			0.09429	1.50313		0.08651	1.40224	0.05755	0.75229		0.09366	1.379		0.05875	1.04302	0.0602	0.95528		0.05931	0.89974	0.05755	0.98892		0.08497	1.27027		0.05344	0.79487	0.05543	0.86997		0.08109	1.35761		0.05811	0.93158	0.05875	0.7875		0.0546	0.71435	0.05593	0.65019		0.05448	0.54418
0.0622	1.1814	0.06328	1.09733			0.09619	1.52859		0.08825	1.42284	0.0594	0.77532		0.09551	1.40904		0.06065	1.07413	0.06214	0.9784		0.06122	0.92702	0.0594	1.02237		0.0868	1.29377		0.05517	0.82498	0.05722	0.89679		0.08296	1.38062		0.05999	0.96235	0.06065	0.84392		0.05636	0.74912	0.05774	0.68		0.05624	0.58041
0.06414	1.21124	0.06526	1.12947			0.09809	1.55402		0.09	1.44353	0.06126	0.79835		0.09735	1.43914		0.06254	1.10524	0.06408	1.00152		0.06313	0.95431	0.06126	1.05582		0.08863	1.31705		0.05689	0.84962	0.05901	0.92362		0.08484	1.40431		0.06186	0.99313	0.06254	0.90034		0.05812	0.78217	0.05954	0.70982		0.05799	0.60178
0.06609	1.24108	0.06724	1.16161			0.09999	1.57946		0.09174	1.46412	0.06312	0.82302		0.0992	1.46911		0.06444	1.13635	0.06602	1.02465		0.06505	0.98159	0.06312	1.08927		0.09045	1.34046		0.05861	0.87427	0.0608	0.95044		0.08671	1.4286		0.06374	1.0239	0.06444	0.95676		0.05988	0.81522	0.06135	0.73964		0.05975	0.6372
0.06803	1.27091	0.06922	1.19375			0.10188	1.60493		0.09348	1.48581	0.06497	0.84881		0.10104	1.49865		0.06633	1.16746	0.06797	1.04777		0.06696	1.01149	0.06497	1.12273		0.09228	1.36378		0.06034	0.89891	0.06259	0.97726		0.08858	1.45331		0.06561	1.05467	0.06633	1.00879		0.06164	0.84828	0.06315	0.76945		0.06151	0.66551
0.06998	1.30075	0.07119	1.22361			0.10378	1.63048		0.09522	1.50869	0.06683	0.87459		0.10289	1.52769		0.06823	1.19857	0.06991	1.07089		0.06887	1.04959	0.06683	1.15618		0.09411	1.38722		0.06206	0.92355	0.06437	1.00409		0.09046	1.47823		0.06749	1.0951	0.06823	1.0464		0.0634	0.88133	0.06495	0.79927		0.06326	0.68252
0.07192	1.33059	0.07317	1.24949			0.10568	1.65616		0.09696	1.53147	0.06869	0.90038		0.10474	1.55569		0.07012	1.22814	0.07185	1.09402		0.07079	1.08768	0.06869	1.18963		0.09594	1.41076		0.06379	0.9482	0.06616	1.03091		0.09233	1.5032		0.06936	1.14472	0.07012	1.08401		0.06517	0.91438	0.06676	0.82909		0.06502	0.73216
0.07386	1.36652	0.07515	1.27538			0.10758	1.68202		0.0987	1.55423	0.07054	0.92617		0.10658	1.5832		0.07202	1.25616	0.07379	1.11714		0.0727	1.12577	0.07054	1.22308		0.09777	1.43403		0.06551	0.97284	0.06795	1.05773		0.0942	1.52803		0.07123	1.19434	0.07202	1.12163		0.06693	0.94743	0.06856	0.8589		0.06678	0.7451
0.07581	1.41231	0.07713	1.30126			0.10948	1.70777		0.10045	1.57708	0.0724	0.95196		0.10843	1.61053		0.07391	1.28418	0.07573	1.14026		0.07461	1.16386	0.0724	1.2504		0.0996	1.45728		0.06723	0.99749	0.06974	1.08456		0.09608	1.55249		0.07311	1.24351	0.07391	1.15924		0.06869	0.98371	0.07037	0.88872		0.06854	0.76528
0.07775	1.45811	0.0791	1.32715			0.11138	1.73343		0.10219	1.59988	0.07426	0.97775		0.11027	1.6376		0.07581	1.3122	0.07767	1.16339		0.07653	1.20195	0.07426	1.27589		0.10143	1.48026		0.06896	1.02213	0.07153	1.11138		0.09795	1.57642		0.07498	1.26778	0.07581	1.19685		0.07045	1.02064	0.07217	0.91854		0.07029	0.79088
0.0797	1.50361	0.08108	1.35304			0.11327	1.75906		0.10393	1.62264	0.07611	1.00354		0.11212	1.66434		0.0777	1.34022	0.07962	1.18651		0.07844	1.24004	0.07611	1.30137		0.10325	1.50321		0.07068	1.04677	0.07332	1.1382		0.09982	1.59975		0.07686	1.29206	0.0777	1.23447		0.07221	1.05758	0.07397	0.94789		0.07205	0.81325
0.08164	1.53125	0.08306	1.37892			0.11517	1.78462		0.10567	1.6454	0.07797	1.02933		0.11396	1.69062		0.0796	1.36824	0.08156	1.20963		0.08035	1.27021	0.07797	1.32686		0.10508	1.52596		0.0724	1.07142	0.0751	1.16502		0.10169	1.62202		0.07873	1.31633	0.0796	1.27208		0.07397	1.09452	0.07578	0.97584		0.07381	0.8403
0.08358	1.55889	0.08504	1.40481			0.11707	1.81013		0.10741	1.6682	0.07983	1.05512		0.11581	1.71646		0.08149	1.39626	0.0835	1.23275		0.08226	1.28911	0.07983	1.35235		0.10691	1.54866		0.07413	1.09606	0.07689	1.19185		0.10357	1.64318		0.08061	1.3406	0.08149	1.30869		0.07573	1.13146	0.07758	1.00379		0.07557	0.87818
0.08553	1.58653	0.08702	1.43069			0.11897	1.83559		0.10915	1.69081	0.08168	1.08059		0.11765	1.74179		0.08339	1.41706	0.08544	1.25588		0.08418	1.30802	0.08168	1.37783		0.10874	1.5712		0.07585	1.13088	0.07868	1.20988		0.10544	1.66305		0.08248	1.36487	0.08339	1.3275		0.07749	1.1684	0.07939	1.03175		0.07732	0.89573
0.08747	1.61418	0.08899	1.47087			0.12087	1.86098		0.1109	1.70947	0.08354	1.10427		0.1195	1.7663		0.08529	1.43346	0.08738	1.279		0.08609	1.32692	0.08354	1.40332		0.11057	1.59369		0.07758	1.16689	0.08047	1.22777		0.10731	1.68141		0.08436	1.38843	0.08528	1.34631		0.07925	1.19732	0.08119	1.0597		0.07908	0.89426
0.08941	1.64182	0.09097	1.51457			0.12276	1.8863		0.11264	1.72667	0.08539	1.12796		0.12135	1.79008		0.08718	1.44986	0.08933	1.30212		0.088	1.34582	0.08539	1.42881		0.1124	1.61605		0.0793	1.20289	0.08226	1.24565		0.10919	1.6981		0.08623	1.41113	0.08718	1.36511		0.08102	1.2196	0.083	1.08765		0.08084	0.94186
0.09136	1.66946	0.09295	1.55828			0.12466	1.91155		0.11438	1.74391	0.08725	1.15164		0.12319	1.81303		0.08908	1.46625	0.09127	1.32525		0.08992	1.36473	0.08725	1.45429		0.11423	1.63837		0.08102	1.2389	0.08404	1.26353		0.11106	1.71295		0.08811	1.43384	0.08907	1.38392		0.08278	1.24187	0.0848	1.11561		0.0826	0.96118
0.0933	1.6971	0.09493	1.60199			0.12656	1.93673		0.11612	1.76109	0.08911	1.17533		0.12504	1.83506		0.09097	1.48265	0.09321	1.35077		0.09183	1.38363	0.08911	1.47978		0.11605	1.66058		0.08275	1.27429	0.08583	1.28141		0.11293	1.72576		0.08998	1.45654	0.09097	1.40273		0.08454	1.26414	0.0866	1.14356		0.08435	0.97749
0.09525	1.72474	0.0969	1.6457			0.12846	1.96175		0.11786	1.77828	0.09096	1.19901		0.12688	1.85612		0.09287	1.49905	0.09515	1.39895		0.09374	1.40253	0.09096	1.50527		0.11788	1.68275		0.08447	1.30852	0.08762	1.29929		0.11481	1.73752		0.09185	1.47925	0.09286	1.42153		0.0863	1.28642	0.08841	1.17152		0.08611	1.0032
0.09719	1.75757	0.09888	1.68275			0.13036	1.98564		0.11961	1.79554	0.09282	1.2227		0.12873	1.8763		0.09476	1.51544	0.09709	1.44712		0.09566	1.42144	0.09282	1.53075		0.11971	1.70488		0.0862	1.34275	0.08941	1.31718		0.11668	1.74854		0.09373	1.50195	0.09476	1.44034		0.08806	1.30869	0.09021	1.19947		0.08787	1.02172
0.09913	1.80256	0.10086	1.71344			0.13225	2.00823		0.12135	1.81307	0.09468	1.24638		0.13057	1.89572		0.09666	1.53184	0.09903	1.4953		0.09757	1.44034	0.09468	1.55179		0.12154	1.7267		0.08792	1.37697	0.0912	1.33506		0.11855	1.7589		0.0956	1.52466	0.09666	1.45915		0.08982	1.33096	0.09202	1.22742		0.08963	1.04326
0.10108	1.84754	0.10284	1.74414			0.13415	2.02945		0.12309	1.837	0.09653	1.27007		0.13242	1.91424		0.09855	1.54823	0.10098	1.54347		0.09948	1.46103	0.09653	1.57091		0.12337	1.74815		0.08964	1.4112	0.09299	1.35294		0.12042	1.76873		0.09748	1.54736	0.09855	1.47796		0.09158	1.35324	0.09382	1.26002		0.09138	1.06205
0.10302	1.89252	0.10481	1.77483			0.13605	2.04952		0.12483	1.86101	0.09839	1.29375		0.13426	1.93202		0.10045	1.56463	0.10292	1.59164		0.1014	1.48831	0.09839	1.59003		0.1252	1.76912		0.09137	1.44543	0.09477	1.37082		0.1223	1.77802		0.09935	1.5707	0.10045	1.49676		0.09334	1.38198	0.09563	1.30231		0.09314	1.088
0.10496	1.93751	0.10679	1.80552			0.13795	2.06851		0.12657	1.88489	0.10025	1.31744		0.13611	1.94912		0.10234	1.58103	0.10486	1.63982		0.10331	1.5156	0.10025	1.60914		0.12703	1.78959		0.09309	1.47966	0.09656	1.38871		0.12417	1.78684		0.10123	1.59418	0.10234	1.51557		0.09511	1.41173	0.09743	1.34459		0.0949	1.10521
0.10691	1.97853	0.10877	1.83621			0.13985	2.08653		0.12831	1.90876	0.1021	1.34113		0.13796	1.96559		0.10424	1.59742	0.1068	1.68799		0.10522	1.54288	0.1021	1.62826		0.12886	1.80963		0.09482	1.51389	0.09835	1.40659		0.12604	1.79531		0.1031	1.61765	0.10424	1.53438		0.09687	1.44148	0.09923	1.38687		0.09665	1.12501
0.10885	2.01676	0.11075	1.8669			0.14175	2.10366		0.13006	1.93279	0.10396	1.36481		0.1398	1.98148		0.10613	1.61597	0.10874	1.73293		0.10714	1.57016	0.10396	1.64737		0.13068	1.82914		0.09654	1.54812	0.10014	1.42467		0.12792	1.80349		0.10498	1.64113	0.10613	1.55564		0.09863	1.47122	0.10104	1.42915		0.09841	1.14828
0.1108	2.05499	0.11272	1.89747			0.14364	2.12		0.1318	1.95667	0.10581	1.3885		0.14165	1.99683		0.10803	1.64028	0.11069	1.7522		0.10905	1.59744	0.10581	1.66649		0.13251	1.84823		0.09826	1.58235	0.10193	1.4451		0.12979	1.81145		0.10685	1.66461	0.10803	1.57758		0.10039	1.50097	0.10284	1.47143		0.10017	1.16717
0.11274	2.09323	0.1147	1.92802			0.14554	2.13566		0.13354	1.98055	0.10767	1.41218		0.14349	2.0118		0.10992	1.66459	0.11263	1.77147		0.11096	1.62472	0.10767	1.6856		0.13434	1.86678		0.09999	1.60913	0.10371	1.46554		0.13166	1.81927		0.10873	1.68809	0.10992	1.59952		0.10215	1.53072	0.10465	1.51371		0.10193	1.19009
0.11468	2.1254	0.11668	1.95858			0.14744	2.1507		0.13528	2.00444	0.10953	1.43501		0.14534	2.02631		0.11182	1.68889	0.11457	1.79074		0.11287	1.652	0.10953	1.70472		0.13617	1.88492		0.10171	1.62828	0.1055	1.48598		0.13353	1.82702		0.1106	1.71156	0.11182	1.62146		0.10391	1.56047	0.10645	1.55599		0.10368	1.20887
0.11663	2.15271	0.11866	1.98914			0.14934	2.16524		0.13702	2.02843	0.11138	1.45712		0.14718	2.04043		0.11371	1.7132	0.11651	1.81		0.11479	1.67929	0.11138	1.72383		0.138	1.90252		0.10344	1.64743	0.10729	1.50641		0.13541	1.83478		0.11248	1.73504	0.11371	1.6434		0.10567	1.59344	0.10826	1.58815		0.10544	1.23081
0.11857	2.18002	0.12063	2.0197			0.15124	2.17937		0.13876	2.05241	0.11324	1.47922		0.14903	2.05424		0.11561	1.73751	0.11845	1.82927		0.1167	1.70657	0.11324	1.74092		0.13983	1.91972		0.10516	1.66658	0.10908	1.52685		0.13728	1.84261		0.11435	1.75852	0.11561	1.66534		0.10743	1.62685	0.11006	1.61797		0.1072	1.24686
0.12051	2.20733	0.12261	2.05025			0.15313	2.19318		0.14051	2.06948	0.1151	1.50133		0.15087	2.06781		0.1175	1.76182	0.1204	1.84854		0.11861	1.73006	0.1151	1.75685		0.14166	1.93636		0.10688	1.68573	0.11087	1.54728		0.13915	1.85059		0.11622	1.78262	0.1175	1.68728		0.1092	1.66025	0.11186	1.64778		0.10896	1.27616
0.12246	2.23464	0.12459	2.08081			0.15503	2.2067		0.14225	2.08144	0.11695	1.52344		0.15272	2.08117		0.1194	1.78613	0.12234	1.86781		0.12053	1.75172	0.11695	1.77278		0.14348	1.95257		0.10861	1.70488	0.11266	1.56772		0.14103	1.85882		0.1181	1.80689	0.1194	1.70922		0.11096	1.69365	0.11367	1.6776		0.11071	1.29197
0.1244	2.26195	0.12657	2.11873			0.15693	2.21991		0.14399	2.0935	0.11881	1.54554		0.15457	2.09413		0.12129	1.81043	0.12428	1.88708		0.12244	1.77339	0.11881	1.78871		0.14531	1.96805		0.11033	1.72403	0.11444	1.58816		0.1429	1.86736		0.11997	1.83116	0.12129	1.73117		0.11272	1.72705	0.11547	1.70741		0.11247	1.31772
0.12635	2.28926	0.12854	2.16037			0.15883	2.23263		0.14573	2.10555	0.12067	1.56765		0.15641	2.10663		0.12319	1.83474	0.12622	1.90635		0.12435	1.79505	0.12067	1.80464		0.14714	1.98297		0.11206	1.74318	0.11623	1.60859		0.14477	1.87624		0.12185	1.85543	0.12319	1.75311		0.11448	1.76045	0.11728	1.73723		0.11423	1.34609
0.12829	2.31668	0.13052	2.20202			0.16073	2.24481		0.14747	2.11764	0.12252	1.58975		0.15826	2.11873		0.12509	1.85905	0.12816	1.92562		0.12627	1.81672	0.12252	1.82057		0.14897	1.99717		0.11378	1.76233	0.11802	1.62903		0.14665	1.8856		0.12372	1.87971	0.12508	1.77505		0.11624	1.79386	0.11908	1.76705		0.11599	1.36566
0.13023	2.34412	0.1325	2.24367			0.16263	2.25647		0.14921	2.12971	0.12438	1.61186		0.1601	2.13047		0.12698	1.91135	0.1301	1.94489		0.12818	1.83839	0.12438	1.83649		0.1508	2.01079		0.1155	1.78148	0.11981	1.64947		0.14852	1.89533		0.1256	1.90398	0.12698	1.79699		0.118	1.825	0.12089	1.79686		0.11774	1.38323
0.13218	2.37156	0.13448	2.28464			0.16452	2.26755		0.15096	2.14176	0.12624	1.63396		0.16195	2.14197		0.12888	1.96472	0.13205	1.96416		0.13009	1.86005	0.12624	1.85242		0.15263	2.02366		0.11723	1.80063	0.1216	1.6699		0.15039	1.90519		0.12747	1.92825	0.12887	1.81411		0.11976	1.84728	0.12269	1.82668		0.1195	1.40172
0.13412	2.399	0.13646	2.30764			0.16642	2.278		0.1527	2.15384	0.12809	1.65718		0.16379	2.1533		0.13077	2.0181	0.13399	1.98343		0.13201	1.88172	0.12809	1.86835		0.15446	2.03587		0.11895	1.81978	0.12338	1.69034		0.15226	1.91512		0.12935	1.95252	0.13077	1.82665		0.12152	1.86955	0.12449	1.8565		0.12126	1.41226
0.13607	2.42644	0.13843	2.33065			0.16832	2.28779		0.15444	2.16592	0.12995	1.69034		0.16564	2.16458		0.13267	2.07147	0.13593	2.00269		0.13392	1.90338	0.12995	1.88428		0.15628	2.04747		0.12067	1.83893	0.12517	1.71077		0.15414	1.92513		0.13122	1.97731	0.13266	1.83919		0.12329	1.89182	0.1263	1.88564		0.12301	1.4422
0.13801	2.45389	0.14041	2.35366			0.17022	2.29687		0.15618	2.17796	0.1318	1.7235		0.16748	2.17585		0.13456	2.09736	0.13787	2.02196		0.13583	1.92505	0.1318	1.90021		0.15811	2.05834		0.1224	1.85808	0.12696	1.73116		0.15601	1.9352		0.1331	2.00273	0.13456	1.85173		0.12505	1.9141	0.1281	1.91426		0.12477	1.45743
0.13995	2.48133	0.14239	2.37667			0.17212	2.30518		0.15792	2.18958	0.13366	1.75665		0.16933	2.1872		0.13646	2.11687	0.13981	2.04123		0.13775	1.94672	0.13366	1.91614		0.15994	2.06856		0.12412	1.87221	0.12875	1.74904		0.15788	1.94532		0.13497	2.02815	0.13645	1.86426		0.12681	1.93637	0.12991	1.94288		0.12653	1.48092
0.1419	2.50745	0.14437	2.39968			0.17401	2.31269		0.15966	2.20411	0.13552	1.78981		0.17118	2.19873		0.13835	2.13637	0.14176	2.0605		0.13966	1.96728	0.13552	1.93746		0.16177	2.07803		0.12585	1.8858	0.13054	1.76692		0.15976	1.95546		0.13685	2.05357	0.13835	1.8768		0.12857	1.95865	0.13171	1.97151		0.12829	1.50476
0.14384	2.5321	0.14634	2.42269			0.17591	2.31937		0.16141	2.22134	0.13737	1.82297		0.17302	2.21056		0.14025	2.15587	0.1437	2.07941		0.14157	1.97883	0.13737	1.96295		0.1636	2.08684		0.12757	1.89939	0.13233	1.7848		0.16163	1.96563		0.13872	2.07899	0.14024	1.88934		0.13033	1.98092	0.13352	2.00013		0.13004	1.51164
0.14578	2.55676	0.14832	2.4457			0.17781	2.32515		0.16315	2.23851	0.13923	1.85613		0.17487	2.22265		0.14214	2.17537	0.14564	2.09627		0.14348	1.99037	0.13923	1.98844		0.16543	2.09491		0.12929	1.91297	0.13411	1.80268		0.1635	1.9758		0.14059	2.10442	0.14214	1.90188		0.13209	2.01212	0.13532	2.02876		0.1318	1.52277
0.14773	2.58142	0.1503	2.4687			0.17971	2.33001		0.16489	2.25571	0.14109	1.88929		0.17671	2.23515		0.14404	2.19487	0.14758	2.11313		0.1454	2.00192	0.14109	2.01392		0.16726	2.10228		0.13102	1.92656	0.1359	1.82057		0.16538	1.98601		0.14247	2.12984	0.14404	1.91442		0.13385	2.05149	0.13712	2.05738		0.13356	1.54636
0.14967	2.60608	0.15228	2.49171			0.18161	2.33391		0.16663	2.27297	0.14294	1.92244		0.17856	2.24817		0.14593	2.21437	0.14952	2.13		0.14731	2.01347	0.14294	2.03941		0.16909	2.10891		0.13274	1.94015	0.13769	1.83845		0.16725	1.99616		0.14434	2.15526	0.14593	1.92695		0.13561	2.09086	0.13893	2.08601		0.13532	1.5784
0.15162	2.63073	0.15425	2.5123			0.1835	2.33675		0.16837	2.29015	0.1448	1.9556		0.1804	2.26249		0.14783	2.23388	0.15147	2.14686		0.14922	2.02501	0.1448	2.06489		0.17091	2.11482		0.13447	1.95374	0.13948	1.85633		0.16912	2.00627		0.14622	2.1799	0.14783	1.93949		0.13738	2.13023	0.14073	2.11463		0.13707	1.58573
0.15356	2.65539	0.15623	2.53235			0.1854	2.33852		0.17011	2.30733	0.14666	1.98876		0.18225	2.27817		0.14972	2.25338	0.15341	2.16372		0.15114	2.03656	0.14666	2.07894		0.17274	2.11999		0.13619	1.96733	0.14127	1.87421		0.17099	2.01634		0.14809	2.19796	0.14972	1.95203		0.13914	2.1696	0.14254	2.14326		0.13883	1.60258
0.1555	2.68005	0.15821	2.5524			0.1873	2.33939		0.17186	2.32461	0.14851	2.01015		0.18409	2.2948		0.15162	2.27288	0.15535	2.18058		0.15305	2.0481	0.14851	2.08276		0.17457	2.12441		0.13791	1.98092	0.14305	1.88802		0.17287	2.02636		0.14997	2.21602	0.15162	1.96457		0.1409	2.20897	0.14434	2.17386		0.14059	1.6515
0.15745	2.7047	0.16019	2.57245			0.1892	2.33986		0.1736	2.34177	0.15037	2.0255		0.18594	2.31211		0.15351	2.29238	0.15729	2.19744		0.15496	2.05965	0.15037	2.08658		0.1764	2.12809		0.13964	1.99451	0.14484	1.89615		0.17474	2.0363		0.15184	2.23408	0.15351	1.9771		0.14266	2.24788	0.14615	2.20858		0.14235	1.66055
0.15939	2.72779	0.16216	2.5925			0.1911	2.34		0.17534	2.35517	0.15222	2.04085		0.18779	2.32945		0.15541	2.31188	0.15923	2.2143		0.15688	2.07119	0.15222	2.09041		0.17823	2.131		0.14136	2.00809	0.14663	1.90427		0.17661	2.04616		0.15372	2.25214	0.15541	1.98964		0.14442	2.28676	0.14795	2.24331		0.1441	1.67229
0.16133	2.73568	0.16414	2.61255			0.193	2.33978		0.17708	2.36351	0.15408	2.0562		0.18963	2.34654		0.1573	2.3323	0.16117	2.23116		0.15879	2.08274	0.15408	2.09423		0.18006	2.13315		0.14309	2.02168	0.14842	1.9124		0.17849	2.05592		0.15559	2.2702	0.1573	2.00218		0.14618	2.32564	0.14975	2.27804		0.14586	1.6761
0.16328	2.74357	0.16612	2.6326			0.19489	2.33918		0.17882	2.37183	0.15594	2.07155		0.19148	2.36298		0.1592	2.35382	0.16312	2.24802		0.1607	2.0931	0.15594	2.09805		0.18189	2.13477		0.14481	2.03367	0.15021	1.92053		0.18036	2.06558		0.15747	2.28826	0.1592	2.01472		0.14794	2.36452	0.15156	2.31276		0.14762	1.69131
0.16522	2.75146	0.1681	2.65266			0.19679	2.33821		0.18056	2.38014	0.15779	2.0869		0.19332	2.37834		0.16109	2.37534	0.16506	2.26488		0.16262	2.09984	0.15779	2.10188		0.18371	2.13603		0.14653	2.04536	0.15199	1.92866		0.18223	2.07512		0.15934	2.30634	0.16109	2.02726		0.1497	2.4034	0.15336	2.34749		0.14938	1.71564
0.16717	2.75935	0.17007	2.67271			0.19869	2.33684		0.18231	2.38849	0.15965	2.10226		0.19517	2.39226		0.16299	2.39686	0.167	2.28174		0.16453	2.10659	0.15965	2.1057		0.18554	2.13697		0.14826	2.05704	0.15378	1.93678		0.18411	2.08452		0.16121	2.32451	0.16299	2.03979		0.15146	2.44228	0.15517	2.38222		0.15113	1.74081
0.16911	2.76724	0.17205	2.69276			0.20059	2.33506		0.18405	2.39681	0.16151	2.11761		0.19701	2.40431		0.16489	2.41837	0.16894	2.2986		0.16644	2.11334	0.16151	2.10952		0.18737	2.13769		0.14998	2.06873	0.15557	1.94491		0.18598	2.09382		0.16309	2.34268	0.16488	2.05233		0.15323	2.47768	0.15697	2.41695		0.15289	1.76017
0.17105	2.77512	0.17403	2.71281			0.20249	2.33286		0.18579	2.40511	0.16336	2.13296		0.19886	2.41512		0.16678	2.43989	0.17088	2.31546		0.16836	2.12008	0.16336	2.11334		0.1892	2.13824		0.15171	2.08041	0.15736	1.95304		0.18785	2.10292		0.16496	2.36085	0.16678	2.06487		0.15499	2.51121	0.15878	2.45167		0.15465	1.76728
0.173	2.78301	0.17601	2.73286			0.20438	2.33022		0.18753	2.41347	0.16522	2.14831		0.2007	2.42491		0.16868	2.46141	0.17283	2.33232		0.17027	2.12683	0.16522	2.11717		0.19103	2.1387		0.15343	2.0921	0.15915	1.96117		0.18972	2.11182		0.16684	2.37901	0.16867	2.07741		0.15675	2.54475	0.16058	2.4864		0.1564	1.79501
0.17494	2.79013	0.17799	2.75076			0.20628	2.32712		0.18927	2.42178	0.16708	2.16366		0.20255	2.43369		0.17057	2.48293	0.17477	2.34904		0.17218	2.13358	0.16708	2.12099		0.19286	2.13914		0.15515	2.10378	0.16094	1.9693		0.1916	2.12053		0.16871	2.39718	0.17057	2.08995		0.15851	2.57828	0.16238	2.52113		0.15816	1.81029
0.17688	2.79698	0.17996	2.76411			0.20818	2.3237		0.19102	2.43009	0.16893	2.17901		0.2044	2.44156		0.17247	2.50445	0.17671	2.3651		0.17409	2.14032	0.16893	2.12482		0.19469	2.13962		0.15688	2.11547	0.16272	1.97742		0.19347	2.12906		0.17059	2.41535	0.17246	2.10248		0.16027	2.61182	0.16419	2.55585		0.15992	1.82676
0.17883	2.80383	0.18194	2.77746			0.21008	2.32024		0.19276	2.43795	0.17079	2.19395		0.20624	2.44854		0.17436	2.52597	0.17865	2.38115		0.17601	2.14707	0.17079	2.12864		0.19651	2.14023		0.1586	2.12716	0.16451	1.98555		0.19534	2.13742		0.17246	2.43351	0.17436	2.11502		0.16203	2.64536	0.16599	2.58255		0.16168	1.85244
0.18077	2.81069	0.18392	2.79081			0.21198	2.31677		0.1945	2.44205	0.17265	2.20623		0.20809	2.45469		0.17626	2.54689	0.18059	2.39721		0.17792	2.15381	0.17265	2.13246		0.19834	2.14101		0.16033	2.13884	0.1663	1.99368		0.19722	2.14559		0.17434	2.45168	0.17625	2.12756		0.16379	2.67889	0.1678	2.60603		0.16343	1.87839
0.18272	2.81754	0.1859	2.80416			0.21387	2.31328		0.19624	2.44566	0.1745	2.21851		0.20993	2.46007		0.17815	2.56445	0.18253	2.41327		0.17983	2.16056	0.1745	2.13629		0.20017	2.14207		0.16205	2.15053	0.16809	2.00181		0.19909	2.15358		0.17621	2.46973	0.17815	2.1401		0.16555	2.71243	0.1696	2.62952		0.16519	1.88481
0.18466	2.82439	0.18787	2.8175			0.21577	2.30976		0.19798	2.44926	0.17636	2.2308		0.21178	2.46474		0.18005	2.58201	0.18448	2.42933		0.18175	2.16731	0.17636	2.14011		0.202	2.14346		0.16377	2.16221	0.16988	2.00993		0.20096	2.1614		0.17809	2.4871	0.18004	2.15264		0.16732	2.74397	0.17141	2.653		0.16695	1.88169
0.1866	2.83125	0.18985	2.83085			0.21767	2.30621		0.19972	2.45288	0.17821	2.24308		0.21362	2.46872		0.18194	2.59957	0.18642	2.44539		0.18366	2.17405	0.17821	2.14394		0.20383	2.14525		0.1655	2.1739	0.17166	2.01806		0.20283	2.16903		0.17996	2.50448	0.18194	2.16518		0.16908	2.77022	0.17321	2.67648		0.16871	1.90193
0.18855	2.8381	0.19183	2.84433			0.21957	2.30262		0.20147	2.4565	0.18007	2.25536		0.21547	2.47206		0.18384	2.61713	0.18836	2.46145		0.18557	2.17929	0.18007	2.14776		0.20566	2.14738		0.16722	2.18558	0.17345	2.02619		0.20471	2.17649		0.18184	2.52185	0.18383	2.17771		0.17084	2.79647	0.17501	2.69997		0.17046	1.91004
0.19049	2.84495	0.19381	2.859			0.22147	2.29899		0.20321	2.4601	0.18193	2.26764		0.21731	2.47483		0.18573	2.6347	0.1903	2.4775		0.18749	2.1819	0.18193	2.15158		0.20749	2.14964		0.16894	2.19727	0.17524	2.03432		0.20658	2.18382		0.18371	2.53922	0.18573	2.19025		0.1726	2.82271	0.17682	2.72345		0.17222	1.93467
0.19243	2.85181	0.19578	2.87367			0.22337	2.29532		0.20495	2.46371	0.18378	2.27992		0.21916	2.47704		0.18763	2.65226	0.19224	2.49356		0.1894	2.1845	0.18378	2.15229		0.20932	2.15199		0.17067	2.20895	0.17703	2.04245		0.20845	2.19096		0.18558	2.55659	0.18762	2.20279		0.17436	2.84896	0.17862	2.74693		0.17398	1.93978
0.19438	2.85866	0.19776	2.88835			0.22526	2.29158		0.20669	2.46733	0.18564	2.2922		0.22101	2.47891		0.18952	2.66982	0.19419	2.50962		0.19131	2.1871	0.18564	2.14847		0.21114	2.15439		0.17239	2.22064	0.17882	2.05057		0.21033	2.19791		0.18746	2.57396	0.18952	2.21533		0.17612	2.87521	0.18043	2.77042		0.17574	1.96244
0.19632	2.86552	0.19974	2.90302			0.22716	2.28779		0.20843	2.47093	0.1875	2.30448		0.22285	2.48071		0.19142	2.68738	0.19613	2.52568		0.19323	2.1897	0.1875	2.14464		0.21297	2.15682		0.17412	2.23375	0.18061	2.0587		0.2122	2.2047		0.18933	2.59133	0.19142	2.22787		0.17788	2.90146	0.18223	2.7939		0.17749	1.95489
0.19827	2.87223	0.20172	2.9177			0.22906	2.28392		0.21017	2.47454	0.18935	2.31676		0.2247	2.48244		0.19331	2.6907	0.19807	2.53895		0.19514	2.19231	0.18935	2.14082		0.2148	2.15925		0.17584	2.24824	0.18239	2.06683		0.21407	2.21132		0.19121	2.60871	0.19331	2.2404		0.17964	2.92558	0.18404	2.81738		0.17925	1.99151
0.20021	2.87706	0.20369	2.91779			0.23096	2.28001		0.21192	2.47816	0.19121	2.32904		0.22654	2.4841		0.19521	2.69273	0.20001	2.54136		0.19705	2.19491	0.19121	2.137		0.21663	2.16166		0.17756	2.26273	0.18418	2.07496		0.21595	2.21778		0.19308	2.61885	0.19521	2.25294		0.18141	2.94454	0.18584	2.83421		0.18101	2.00125
0.20215	2.88189	0.20567	2.91505			0.23286	2.27602		0.21366	2.48177	0.19307	2.34132		0.22839	2.48565		0.1971	2.69476	0.20195	2.54377		0.19897	2.19751	0.19307	2.13317		0.21846	2.16401		0.17929	2.27722	0.18597	2.0854		0.21782	2.22407		0.19496	2.62743	0.1971	2.26548		0.18317	2.9635	0.18764	2.84925		0.18276	2.00493
0.2041	2.88672	0.20765	2.91231			0.23475	2.27197		0.2154	2.48532	0.19492	2.34801		0.23023	2.48707		0.199	2.69679	0.2039	2.54618		0.20088	2.20011	0.19492	2.12935		0.22029	2.16629		0.18101	2.29171	0.18776	2.09657		0.21969	2.2302		0.19683	2.63601	0.199	2.27283		0.18493	2.98246	0.18945	2.86428		0.18452	2.02941
0.20604	2.89155	0.20963	2.90957			0.23665	2.26781		0.21714	2.48587	0.19678	2.35108		0.23208	2.48836		0.20089	2.69882	0.20584	2.54859		0.20279	2.20272	0.19678	2.12552		0.22212	2.16844		0.18274	2.3062	0.18955	2.10775		0.22156	2.23618		0.19871	2.64458	0.20089	2.27795		0.18669	3.00142	0.19125	2.87931		0.18628	2.03407
0.20799	2.89638	0.2116	2.90683			0.23855	2.26357		0.21888	2.48427	0.19863	2.35416		0.23392	2.48949		0.20279	2.70085	0.20778	2.55099		0.2047	2.20532	0.19863	2.1217		0.22394	2.17047		0.18446	2.32069	0.19133	2.11893		0.22344	2.242		0.20058	2.65316	0.20279	2.28308		0.18845	3.02039	0.19306	2.89434		0.18804	2.03321
0.20993	2.90121	0.21358	2.90409			0.24045	2.25928		0.22062	2.48267	0.20049	2.35723		0.23577	2.49044		0.20468	2.70289	0.20972	2.5534		0.20662	2.20792	0.20049	2.11788		0.22577	2.17233		0.18618	2.33518	0.19312	2.1301		0.22531	2.24766		0.20246	2.66174	0.20468	2.28821		0.19021	3.03935	0.19486	2.90937		0.18979	2.03991
0.21187	2.90604	0.21556	2.90135			0.24235	2.25498		0.22237	2.48107	0.20235	2.3603		0.23762	2.49119		0.20658	2.70492	0.21166	2.55581		0.20853	2.21052	0.20235	2.11273		0.2276	2.17416		0.18791	2.34967	0.19491	2.14128		0.22718	2.25317		0.20433	2.67032	0.20658	2.29334		0.19197	3.05831	0.19667	2.9244		0.19155	2.05463
0.21382	2.91088	0.21754	2.89861			0.24424	2.25066		0.22411	2.47946	0.2042	2.36337		0.23946	2.49171		0.20848	2.70695	0.2136	2.55822		0.21044	2.21313	0.2042	2.10508		0.22943	2.17596		0.18963	2.36416	0.1967	2.15246		0.22906	2.25854		0.2062	2.6789	0.20847	2.29847		0.19373	3.07727	0.19847	2.93944		0.19331	2.05999
0.21576	2.91571	0.21952	2.89587			0.24614	2.24632		0.22585	2.47786	0.20606	2.36644		0.24131	2.49201		0.21037	2.70627	0.21555	2.56063		0.21236	2.21573	0.20606	2.09744		0.23126	2.17768		0.19136	2.37865	0.19849	2.16363		0.23093	2.26376		0.20808	2.68747	0.21037	2.3036		0.1955	3.08805	0.20027	2.95447		0.19507	2.06305
0.2177	2.92054	0.22149	2.89313			0.24804	2.24192		0.22759	2.47626	0.20792	2.36951		0.24315	2.49204		0.21227	2.70041	0.21749	2.56304		0.21427	2.21633	0.20792	2.08979		0.23309	2.1793		0.19308	2.39084	0.20028	2.17481		0.2328	2.26881		0.20995	2.69616	0.21226	2.30873		0.19726	3.09806	0.20208	2.9695		0.19682	2.07587
0.21965	2.92537	0.22347	2.88764			0.24994	2.23746		0.22933	2.47466	0.20977	2.37258		0.245	2.4918		0.21416	2.69455	0.21943	2.56545		0.21618	2.21457	0.20977	2.08214		0.23492	2.18079		0.1948	2.3936	0.20206	2.18599		0.23468	2.27374		0.21183	2.70487	0.21416	2.31386		0.19902	3.10806	0.20388	2.98453		0.19858	2.08802
0.22159	2.92997	0.22545	2.87735			0.25184	2.2329		0.23107	2.47305	0.21163	2.37565		0.24684	2.49126		0.21606	2.68869	0.22137	2.56785		0.2181	2.21281	0.21163	2.0745		0.23674	2.18211		0.19653	2.39636	0.20385	2.19716		0.23655	2.27855		0.2137	2.71358	0.21605	2.31899		0.20078	3.11807	0.20569	2.99956		0.20034	2.0997
0.22354	2.9311	0.22743	2.86705			0.25374	2.22825		0.23282	2.47145	0.21349	2.37872		0.24869	2.49041		0.21795	2.68283	0.22331	2.57026		0.22001	2.21105	0.21349	2.06685		0.23857	2.18325		0.19825	2.39913	0.20564	2.20834		0.23842	2.28323		0.21558	2.7223	0.21795	2.32412		0.20254	3.12807	0.20749	3.01459		0.2021	2.10773
0.22548	2.93223	0.2294	2.85675			0.25563	2.2235		0.23456	2.46985	0.21534	2.38179		0.25053	2.48929		0.21985	2.67697	0.22526	2.57267		0.22192	2.20929	0.21534	2.05921		0.2404	2.18417		0.19998	2.40189	0.20743	2.21952		0.24029	2.2878		0.21745	2.73101	0.21984	2.32925		0.2043	3.13808	0.2093	3.02963		0.20385	2.11227
0.22742	2.93336	0.23138	2.84646			0.25753	2.21862		0.2363	2.46826	0.2172	2.38449		0.25238	2.48796		0.22174	2.67111	0.2272	2.57508		0.22384	2.20753	0.2172	2.05156		0.24223	2.18483		0.2017	2.40465	0.20922	2.23069		0.24217	2.29226		0.21933	2.7353	0.22174	2.33438		0.20606	3.14808	0.2111	3.04466		0.20561	2.11541
0.22937	2.93449	0.23336	2.83616			0.25943	2.21359		0.23804	2.4645	0.21906	2.38281		0.25423	2.48645		0.22364	2.66525	0.22914	2.57664		0.22575	2.20577	0.21906	2.04392		0.24406	2.18521		0.20342	2.40741	0.211	2.24187		0.24404	2.29665		0.2212	2.72833	0.22363	2.33951		0.20782	3.15809	0.2129	3.05969		0.20737	2.12955
0.23131	2.93562	0.23534	2.82586			0.26133	2.2084		0.23978	2.45951	0.22091	2.38114		0.25607	2.48479		0.22553	2.65834	0.23108	2.57543		0.22766	2.20401	0.22091	2.03518		0.24589	2.18529		0.20515	2.41017	0.21279	2.25305		0.24591	2.30095		0.22308	2.72137	0.22553	2.34464		0.20959	3.16809	0.21471	3.07472		0.20913	2.13948
0.23325	2.93675	0.23731	2.81635			0.26323	2.20302		0.24152	2.45467	0.22277	2.37946		0.25792	2.48303		0.22743	2.64564	0.23302	2.57423		0.22958	2.20225	0.22277	2.02371		0.24772	2.18502		0.20687	2.41293	0.21458	2.26422		0.24779	2.30517		0.22495	2.71441	0.22742	2.34977		0.21135	3.17792	0.21651	3.08465		0.21088	2.14496
0.2352	2.93788	0.23929	2.80699			0.26512	2.19744		0.24327	2.44984	0.22462	2.37779		0.25976	2.48119		0.22932	2.63294	0.23497	2.57302		0.23149	2.20049	0.22462	2.01224		0.24955	2.18438		0.2086	2.4157	0.21637	2.2712		0.24966	2.30933		0.22683	2.70745	0.22932	2.35489		0.21311	3.18668	0.21832	3.09253		0.21264	2.13597
0.23714	2.93901	0.24127	2.79763			0.26702	2.19166		0.24501	2.44498	0.22648	2.37611		0.26161	2.4793		0.23122	2.62024	0.23691	2.57182		0.2334	2.19873	0.22648	2.00077		0.25137	2.1834		0.21032	2.41846	0.21816	2.27478		0.25153	2.31346		0.2287	2.70049	0.23121	2.36002		0.21487	3.19544	0.22012	3.10041		0.2144	2.1549
0.23909	2.9397	0.24325	2.78828			0.26892	2.18564		0.24675	2.44009	0.22834	2.37444		0.26345	2.4774		0.23311	2.60753	0.23885	2.57061		0.23531	2.19157	0.22834	1.9893		0.2532	2.18217		0.21204	2.41872	0.21995	2.27836		0.2534	2.31751		0.23057	2.69352	0.23311	2.36515		0.21663	3.20419	0.22192	3.10829		0.21615	2.16627
0.24103	2.93972	0.24522	2.77892			0.27082	2.17937		0.24849	2.43735	0.23019	2.37276		0.2653	2.47553		0.23501	2.59483	0.24079	2.56941		0.23723	2.18122	0.23019	1.97783		0.25503	2.18072		0.21377	2.41775	0.22173	2.28193		0.25528	2.32153		0.23245	2.68656	0.235	2.37028		0.21839	3.21295	0.22373	3.11617		0.21791	2.16839
0.24297	2.93974	0.2472	2.76956			0.27272	2.17284		0.25023	2.43521	0.23205	2.37109		0.26714	2.47371		0.2369	2.58213	0.24273	2.56821		0.23914	2.17087	0.23205	1.96636		0.25686	2.17907		0.21549	2.41678	0.22352	2.28551		0.25715	2.32552		0.23432	2.67959	0.2369	2.37541		0.22015	3.22171	0.22553	3.12404		0.21967	2.17283
0.24492	2.93976	0.24918	2.76021			0.27462	2.16589		0.25197	2.43307	0.23391	2.36941		0.26899	2.47198		0.2388	2.5669	0.24467	2.567		0.24105	2.16052	0.23391	1.9549		0.25869	2.17728		0.21721	2.41581	0.22531	2.28908		0.25902	2.32948		0.2362	2.66843	0.2388	2.38054		0.22191	3.23046	0.22734	3.13192		0.22143	2.18732
0.24686	2.93977	0.25116	2.75056			0.27651	2.15842		0.25372	2.43092	0.23576	2.36774		0.27083	2.47039		0.24069	2.54669	0.24662	2.5658		0.24297	2.15016	0.23576	1.94343		0.26052	2.17536		0.21894	2.41484	0.2271	2.29266		0.2609	2.33341		0.23807	2.65727	0.24069	2.38462		0.22367	3.23891	0.22914	3.1398		0.22318	2.19782
0.2488	2.93979	0.25313	2.74076			0.27841	2.15054		0.25546	2.42878	0.23762	2.36606		0.27268	2.46894		0.24259	2.52649	0.24856	2.56459		0.24488	2.13981	0.23762	1.93196		0.26235	2.17336		0.22066	2.41387	0.22889	2.29624		0.26277	2.3373		0.23995	2.6461	0.24259	2.38462		0.22544	3.24564	0.23095	3.14768		0.22494	2.19732
0.25075	2.93981	0.25511	2.73096			0.28031	2.14228		0.2572	2.42664	0.23948	2.36439		0.27453	2.46771		0.24448	2.50629	0.2505	2.56339		0.24679	2.12946	0.23948	1.92246		0.26417	2.17132		0.22239	2.4129	0.23067	2.29981		0.26464	2.34116		0.24182	2.63494	0.24448	2.38462		0.2272	3.25238	0.23275	3.15556		0.2267	2.21106
0.25269	2.93983	0.25709	2.72115			0.28221	2.13371		0.25894	2.42449	0.24133	2.36271		0.27637	2.46668		0.24638	2.48608	0.25244	2.56218		0.24871	2.11897	0.24133	1.91973		0.266	2.16927		0.22411	2.41193	0.23246	2.30339		0.26652	2.34497		0.2437	2.62378	0.24638	2.38462		0.22896	3.25912	0.23455	3.16344		0.22846	2.20919
0.25464	2.93985	0.25907	2.71135			0.28411	2.12489		0.26068	2.42235	0.24319	2.36104		0.27822	2.46593		0.24828	2.47481	0.25438	2.56098		0.25062	2.1079	0.24319	1.917		0.26783	2.16723		0.22583	2.41096	0.23425	2.30697		0.26839	2.34876		0.24557	2.61262	0.24827	2.38462		0.23072	3.26585	0.23636	3.17132		0.23021	2.22466
0.25658	2.93987	0.26105	2.70154			0.286	2.11587		0.26242	2.42021	0.24504	2.35936		0.28006	2.46547		0.25017	2.47012	0.25633	2.55978		0.25253	2.09683	0.24504	1.91427		0.26966	2.16526		0.22756	2.40999	0.23604	2.30769		0.27026	2.3525		0.24745	2.60135	0.25017	2.38462		0.23248	3.27259	0.23816	3.1792		0.23197	2.21084
0.25852	2.93989	0.26302	2.69824			0.2879	2.10673		0.26417	2.41806	0.2469	2.35769		0.28191	2.46534		0.25207	2.46544	0.25827	2.55857		0.25445	2.08575	0.2469	1.91154		0.27149	2.16337		0.22928	2.40936	0.23783	2.30769		0.27213	2.35622		0.24932	2.58914	0.25206	2.38462		0.23424	3.27933	0.23997	3.18708		0.23373	2.22712
0.26047	2.93991	0.265	2.69703			0.2898	2.09754		0.26591	2.41592	0.24876	2.35601		0.28375	2.46536		0.25396	2.46076	0.26021	2.55737		0.25636	2.07468	0.24876	1.90881		0.27332	2.16163		0.23101	2.40877	0.23962	2.30769		0.27401	2.35988		0.25119	2.57692	0.25396	2.38462		0.236	3.28606	0.24177	3.19495		0.23549	2.23686
0.26241	2.93993	0.26698	2.69583			0.2917	2.08834		0.26765	2.41379	0.25061	2.35434		0.2856	2.46538		0.25586	2.45607	0.26215	2.55616		0.25827	2.06361	0.25061	1.90608		0.27515	2.16004		0.23273	2.40818	0.2414	2.30769		0.27588	2.3635		0.25307	2.56471	0.25585	2.38462		0.23776	3.2928	0.24358	3.20283		0.23724	2.23621
0.26436	2.93995	0.26896	2.69462			0.2936	2.07921		0.26939	2.41163	0.25247	2.35266		0.28744	2.4654		0.25775	2.45139	0.26409	2.55496		0.26019	2.05231	0.25247	1.90335		0.27697	2.15865		0.23445	2.40758	0.24319	2.30769		0.27775	2.36707		0.25494	2.5525	0.25775	2.38462		0.23953	3.2993	0.24538	3.21071		0.239	2.22425
0.2663	2.93955	0.27093	2.69341			0.29549	2.0702		0.27113	2.40949	0.25433	2.35099		0.28929	2.46542		0.25965	2.44671	0.26603	2.55375		0.2621	2.03936	0.25433	1.90062		0.2788	2.15733		0.23618	2.40699	0.24498	2.30769		0.27963	2.3706		0.25682	2.54029	0.25964	2.38462		0.24129	3.30299	0.24718	3.21555		0.24076	2.23176
0.26824	2.93854	0.27291	2.69221			0.29739	2.06138		0.27288	2.40736	0.25618	2.34931		0.29114	2.46543		0.26154	2.44202	0.26798	2.55255		0.26401	2.02641	0.25618	1.89789		0.28063	2.15604		0.2379	2.40639	0.24677	2.30769		0.2815	2.3741		0.25869	2.52703	0.26154	2.38462		0.24305	3.30668	0.24899	3.21867		0.24251	2.23193
0.27019	2.93752	0.27489	2.691			0.29929	2.05283		0.27462	2.4052	0.25804	2.34764		0.29298	2.46545		0.26344	2.43914	0.26992	2.55135		0.26592	2.01346	0.25804	1.89516		0.28246	2.15476		0.23963	2.4058	0.24856	2.30769		0.28337	2.37754		0.26057	2.51307	0.26343	2.38462		0.24481	3.31038	0.25079	3.22179		0.24427	2.23661
0.27213	2.93651	0.27687	2.68979			0.30119	2.04454		0.27636	2.40306	0.2599	2.34577		0.29483	2.46547		0.26533	2.43915	0.27186	2.55014		0.26784	2.00051	0.2599	1.89243		0.28429	2.15352		0.24135	2.40521	0.25034	2.30769		0.28525	2.38094		0.26244	2.49911	0.26533	2.38462		0.24657	3.31407	0.2526	3.22491		0.24603	2.22592
0.27407	2.9355	0.27884	2.68859			0.30309	2.03636		0.2781	2.40081	0.26175	2.34242		0.29667	2.46549		0.26723	2.43917	0.2738	2.54894		0.26975	1.98756	0.26175	1.8897		0.28612	2.15233		0.24307	2.40461	0.25213	2.30769		0.28712	2.38429		0.26432	2.48514	0.26722	2.38462		0.24833	3.31776	0.2544	3.22803		0.24779	2.2331
0.27602	2.93448	0.28082	2.68738			0.30499	2.02802		0.27984	2.40129	0.26361	2.33907		0.29852	2.46551		0.26912	2.43919	0.27574	2.54773		0.27166	1.97461	0.26361	1.88697		0.28795	2.15118		0.2448	2.40402	0.25392	2.30769		0.28899	2.38759		0.26619	2.47719	0.26912	2.38462		0.25009	3.32146	0.25621	3.23115		0.24954	2.2295
0.27796	2.93347	0.2828	2.68617			0.30688	2.01966		0.28158	2.40191	0.26547	2.33572		0.30036	2.46553		0.27102	2.43921	0.27769	2.54653		0.27358	1.96166	0.26547	1.88395		0.28978	2.15011		0.24652	2.40342	0.25571	2.30769		0.29086	2.39086		0.26807	2.47613	0.27101	2.38462		0.25185	3.32515	0.25801	3.23427		0.2513	2.24225
0.27991	2.93245	0.28478	2.68497			0.30878	2.01139		0.28333	2.40252	0.26732	2.33237		0.30221	2.46554		0.27291	2.43923	0.27963	2.54532		0.27549	1.94482	0.26732	1.87917		0.2916	2.14911		0.24825	2.40283	0.2575	2.30769		0.29274	2.39406		0.26994	2.47508	0.27291	2.38462		0.25362	3.32884	0.25981	3.23739		0.25306	2.2362
0.28185	2.93144	0.28675	2.68376			0.31068	2.00335		0.28507	2.40312	0.26918	2.32903		0.30405	2.46556		0.27481	2.43924	0.28157	2.54412		0.2774	1.92627	0.26918	1.87439		0.29343	2.1482		0.24997	2.40224	0.25929	2.30769		0.29461	2.39722		0.27182	2.47403	0.2748	2.38462		0.25538	3.33253	0.26162	3.24051		0.25482	2.22142
0.28379	2.93044	0.28873	2.68255			0.31258	1.99567		0.28681	2.40373	0.27103	2.32568		0.3059	2.46558		0.2767	2.43926	0.28351	2.54292		0.27932	1.90772	0.27103	1.86961		0.29526	2.14739		0.25169	2.40164	0.26107	2.30769		0.29648	2.40034		0.27369	2.47297	0.2767	2.38295		0.25714	3.33623	0.26342	3.24363		0.25657	2.24427
0.28574	2.92966	0.29071	2.68135			0.31448	1.98847		0.28855	2.40434	0.27289	2.32233		0.30775	2.4656		0.2786	2.43928	0.28545	2.54171		0.28123	1.88917	0.27289	1.86483		0.29709	2.14668		0.25342	2.40105	0.26286	2.30769		0.29836	2.40339		0.27556	2.47192	0.27859	2.38086		0.2589	3.33992	0.26523	3.24675		0.25833	2.23678
0.28768	2.92887	0.29269	2.68023			0.31637	1.9819		0.29029	2.40494	0.27475	2.31898		0.30959	2.46562		0.28049	2.4393	0.2874	2.54051		0.28314	1.87062	0.27475	1.86005		0.29892	2.1461		0.25514	2.40035	0.26465	2.30769		0.30023	2.40639		0.27744	2.47086	0.28049	2.37877		0.26066	3.34361	0.26703	3.24987		0.26009	2.23793
0.28962	2.92809	0.29466	2.68117			0.31827	1.97607		0.29203	2.40554	0.2766	2.31563		0.31144	2.46564		0.28239	2.43932	0.28934	2.5393		0.28506	1.85207	0.2766	1.85527		0.30075	2.14574		0.25687	2.39894	0.26644	2.31033		0.3021	2.40934		0.27931	2.46981	0.28238	2.37668		0.26242	3.34731	0.26884	3.25299		0.26185	2.23705
0.29157	2.9273	0.29664	2.6821			0.32017	1.97111		0.29378	2.40615	0.27846	2.31228		0.31328	2.46566		0.28428	2.43934	0.29128	2.5391		0.28697	1.83352	0.27846	1.85049		0.30258	2.14568		0.25859	2.39754	0.26823	2.3148		0.30397	2.41223		0.28119	2.46875	0.28428	2.37459		0.26418	3.3488	0.27064	3.25611		0.2636	2.24376
0.29351	2.92652	0.29862	2.68304			0.32207	1.9672		0.29552	2.40676	0.28032	2.30893		0.31513	2.46567		0.28618	2.43935	0.29322	2.54124		0.28888	1.82043	0.28032	1.84571		0.3044	2.14586		0.26031	2.39613	0.27001	2.31927		0.30585	2.41506		0.28306	2.46822	0.28618	2.3725		0.26594	3.34978	0.27244	3.25923		0.26536	2.25009
0.29546	2.92573	0.3006	2.68398			0.32397	1.96408		0.29726	2.40736	0.28217	2.30558		0.31697	2.46569		0.28808	2.43937	0.29516	2.54338		0.2908	1.80761	0.28217	1.84093		0.30623	2.14627		0.26204	2.39472	0.2718	2.32374		0.30772	2.41785		0.28494	2.46824	0.28807	2.37041		0.26771	3.35076	0.27425	3.26235		0.26712	2.23433
0.2974	2.92495	0.30258	2.68492			0.32586	1.96154		0.299	2.40797	0.28403	2.30223		0.31882	2.46571		0.28997	2.43939	0.2971	2.54552		0.29271	1.79479	0.28403	1.83615		0.30806	2.14687		0.26376	2.39331	0.27359	2.32821		0.30959	2.42058		0.28681	2.46825	0.28997	2.36832		0.26947	3.35174	0.27605	3.26402		0.26888	2.2326
0.29934	2.92416	0.30455	2.68585			0.32776	1.95955		0.30074	2.40857	0.28589	2.29888		0.32066	2.46573		0.29187	2.43941	0.29905	2.54767		0.29462	1.78197	0.28589	1.83137		0.30989	2.14763		0.26548	2.3919	0.27538	2.33268		0.31147	2.42324		0.28869	2.46827	0.29186	2.36623		0.27123	3.35272	0.27786	3.26558		0.27063	2.23777
0.30129	2.92338	0.30653	2.68679			0.32966	1.95806		0.30248	2.40918	0.28774	2.29553		0.32251	2.46574		0.29376	2.43943	0.30099	2.54981		0.29653	1.76915	0.28774	1.82659		0.31172	2.14853		0.26721	2.39049	0.27717	2.33715		0.31334	2.42585		0.29056	2.46829	0.29376	2.36414		0.27299	3.3537	0.27966	3.26715		0.27239	2.24154
0.30323	2.9226	0.30851	2.68773			0.33156	1.95703		0.30423	2.40979	0.2896	2.29218		0.32436	2.46576		0.29566	2.43944	0.30293	2.55195		0.29845	1.75633	0.2896	1.82182		0.31355	2.14953		0.26893	2.38909	0.27896	2.34163		0.31521	2.42838		0.29244	2.46831	0.29565	2.36205		0.27475	3.35468	0.28147	3.26871		0.27415	2.2443
0.30517	2.92181	0.31049	2.68867			0.33346	1.95644		0.30597	2.4104	0.29145	2.28884		0.3262	2.46578		0.29755	2.43946	0.30487	2.55409		0.30036	1.74501	0.29145	1.81704		0.31538	2.15062		0.27066	2.38768	0.28074	2.3461		0.31709	2.43066		0.29431	2.46833	0.29755	2.35996		0.27651	3.35566	0.28327	3.27028		0.2759	2.2369
0.30712	2.92097	0.31246	2.68961			0.33536	1.95622		0.30771	2.41067	0.29331	2.28549		0.32805	2.4658		0.29945	2.43948	0.30681	2.55623		0.30227	1.73968	0.29331	1.81226		0.3172	2.15175		0.27238	2.38627	0.28253	2.35057		0.31896	2.43212		0.29619	2.46834	0.29944	2.35787		0.27827	3.35665	0.28507	3.27184		0.27766	2.23822
0.30906	2.91946	0.31444	2.6904			0.33725	1.95635		0.30945	2.41069	0.29517	2.28214		0.32989	2.46582		0.30134	2.4395	0.30876	2.55837		0.30419	1.73436	0.29517	1.80758		0.31903	2.15289		0.2741	2.38486	0.28432	2.35504		0.32083	2.43294		0.29806	2.46836	0.30134	2.35578		0.28003	3.35763	0.28688	3.27341		0.27942	2.2414
0.31101	2.91796	0.31642	2.69109			0.33915	1.95679		0.31119	2.4107	0.29702	2.27879		0.33174	2.46584		0.30324	2.43952	0.3107	2.56051		0.3061	1.72904	0.29702	1.8052		0.32086	2.15402		0.27583	2.38345	0.28611	2.35951		0.3227	2.43317		0.29993	2.46838	0.30323	2.35369		0.2818	3.35861	0.28868	3.27497		0.28118	2.25533
0.31295	2.91646	0.3184	2.69178			0.34105	1.9575		0.31293	2.41072	0.29888	2.27544		0.33358	2.46586		0.30513	2.43954	0.31264	2.56265		0.30801	1.72372	0.29888	1.80281		0.32269	2.15512		0.27755	2.38204	0.2879	2.36398		0.32458	2.43286		0.30181	2.4684	0.30513	2.3516		0.28356	3.35959	0.29049	3.27654		0.28293	2.24798
0.31489	2.91496	0.32037	2.69246			0.34295	1.95844		0.31468	2.41073	0.30074	2.27209		0.33543	2.46588		0.30703	2.43955	0.31458	2.56479		0.30993	1.71839	0.30074	1.80042		0.32452	2.15615		0.27928	2.3817	0.28968	2.36845		0.32645	2.43211		0.30368	2.46842	0.30702	2.34951		0.28532	3.3609	0.29229	3.2781		0.28469	2.23675
0.31684	2.91345	0.32235	2.69315			0.34485	1.95956		0.31642	2.41075	0.30259	2.26856		0.33727	2.4659		0.30892	2.43957	0.31652	2.56693		0.31184	1.71307	0.30259	1.79803		0.32635	2.15707		0.281	2.38204	0.29147	2.37292		0.32832	2.43097		0.30556	2.46843	0.30892	2.34742		0.28708	3.36324	0.2941	3.27967		0.28645	2.2445
0.31878	2.91195	0.32433	2.69384			0.34674	1.96085		0.31816	2.41077	0.30445	2.26395		0.33912	2.46592		0.31082	2.43959	0.31847	2.56908		0.31375	1.70775	0.30445	1.79564		0.32818	2.15788		0.28272	2.38239	0.29326	2.37739		0.3302	2.42953		0.30743	2.46845	0.31081	2.34656		0.28884	3.36559	0.2959	3.28123		0.28821	2.2367
0.32072	2.91045	0.32631	2.69452			0.34864	1.96225		0.3199	2.41079	0.30631	2.25935		0.34097	2.46593		0.31271	2.43961	0.32041	2.57122		0.31567	1.70243	0.30631	1.79325		0.33001	2.15851		0.28445	2.38274	0.29505	2.38186		0.33207	2.42784		0.30931	2.46847	0.31271	2.34761		0.2906	3.36793	0.2977	3.2828		0.28996	2.23415
0.32267	2.90895	0.32828	2.69521			0.35054	1.96371		0.32164	2.41081	0.30816	2.25474		0.34281	2.46595		0.31461	2.43963	0.32235	2.57336		0.31758	1.6971	0.30816	1.79086		0.33183	2.15898		0.28617	2.38308	0.29684	2.38633		0.33394	2.426		0.31118	2.46849	0.3146	2.34865		0.29236	3.37027	0.29951	3.28436		0.29172	2.23439
0.32461	2.90744	0.33026	2.6959			0.35244	1.96523		0.32338	2.41082	0.31002	2.25014		0.34466	2.46596		0.3165	2.43965	0.32429	2.5755		0.31949	1.69178	0.31002	1.78847		0.33366	2.15922		0.2879	2.38343	0.29863	2.3908		0.33582	2.42406		0.31306	2.4685	0.3165	2.3497		0.29412	3.37261	0.30131	3.28593		0.29348	2.23652
0.32656	2.90594	0.33224	2.69659			0.35434	1.96673		0.32513	2.41084	0.31188	2.24553		0.3465	2.46598		0.3184	2.43967	0.32623	2.57751		0.32141	1.68849	0.31188	1.78608		0.33549	2.15901		0.28962	2.38377	0.30041	2.39527		0.33769	2.42208		0.31493	2.46852	0.31839	2.35074		0.29588	3.37495	0.30312	3.2862		0.29524	2.23456
0.3285	2.90444	0.33422	2.69727			0.35624	1.9682		0.32687	2.41086	0.31373	2.24092		0.34835	2.466		0.32029	2.43996	0.32817	2.57926		0.32332	1.68851	0.31373	1.78369		0.33732	2.15825		0.29134	2.38412	0.3022	2.39974		0.33956	2.42017		0.31681	2.46854	0.32029	2.35179		0.29765	3.3773	0.30492	3.282		0.29699	2.2313
0.33044	2.90294	0.33619	2.69796			0.35813	1.96965		0.32861	2.41088	0.31559	2.23632		0.35019	2.46602		0.32219	2.44086	0.33012	2.58101		0.32523	1.68852	0.31559	1.7813		0.33915	2.15705		0.29307	2.38446	0.30399	2.40422		0.34143	2.41837		0.31868	2.46856	0.32218	2.35283		0.29941	3.37964	0.30673	3.2778		0.29875	2.24093
0.33239	2.90169	0.33817	2.69865			0.36003	1.97112		0.33035	2.41089	0.31744	2.23171		0.35204	2.46604		0.32408	2.44176	0.33206	2.58276		0.32714	1.68854	0.31744	1.77891		0.34098	2.15551		0.29479	2.38481	0.30578	2.40869		0.34331	2.41677		0.32055	2.46858	0.32408	2.35388		0.30117	3.38198	0.30853	3.2736		0.30051	2.21648
0.33433	2.90081	0.34015	2.69933			0.36193	1.97258		0.33209	2.41091	0.3193	2.22711		0.35388	2.46606		0.32598	2.44265	0.334	2.58452		0.32906	1.68856	0.3193	1.77652		0.34281	2.15376		0.29652	2.38515	0.30757	2.41316		0.34518	2.41543		0.32243	2.46859	0.32597	2.35492		0.30293	3.38432	0.31033	3.2694		0.30226	2.21497
0.33628	2.89993	0.34213	2.7002			0.36383	1.97405		0.33383	2.41093	0.32116	2.2225		0.35573	2.46608		0.32787	2.44355	0.33594	2.58627		0.33097	1.68858	0.32116	1.77413		0.34463	2.15188		0.29824	2.3855	0.30935	2.41763		0.34705	2.41443		0.3243	2.46861	0.32787	2.35597		0.30469	3.37506	0.31214	3.2652		0.30402	2.2128
0.33822	2.89904	0.34411	2.70214			0.36573	1.97552		0.33558	2.41094	0.32301	2.2179		0.35758	2.4661		0.32977	2.44445	0.33788	2.58802		0.33288	1.6886	0.32301	1.77174		0.34646	2.15003		0.29996	2.38584	0.31114	2.4221		0.34893	2.41384		0.32618	2.46863	0.32976	2.35701		0.30645	3.36235	0.31394	3.26101		0.30578	2.19578
0.34016	2.89816	0.34608	2.70407			0.36762	1.97699		0.33732	2.41095	0.32487	2.21329		0.35942	2.46612		0.33167	2.44535	0.33983	2.58977		0.3348	1.68862	0.32487	1.76936		0.34829	2.14826		0.30169	2.38619	0.31293	2.42134		0.3508	2.41373		0.32805	2.46865	0.33166	2.35806		0.30821	3.34964	0.31575	3.25681		0.30754	2.20227
0.34211	2.89727	0.34806	2.70601			0.36952	1.97847		0.33906	2.41097	0.32673	2.20869		0.36127	2.46614		0.33356	2.44625	0.34177	2.59152		0.33671	1.68864	0.32673	1.76923		0.35012	2.14673		0.30341	2.38653	0.31472	2.4191		0.35267	2.41417		0.32993	2.46867	0.33356	2.3591		0.30997	3.33693	0.31755	3.25261		0.30929	2.19933
0.34405	2.89639	0.35004	2.70795			0.37142	1.97994		0.3408	2.41099	0.32858	2.20408		0.36311	2.46616		0.33546	2.44715	0.34371	2.59327		0.33862	1.68865	0.32858	1.76923		0.35195	2.14554		0.30514	2.38688	0.31651	2.41687		0.35454	2.41523		0.3318	2.46868	0.33545	2.36015		0.31174	3.32421	0.31936	3.24841		0.31105	2.19486
0.34599	2.8955	0.35202	2.70988			0.37332	1.98142		0.34254	2.41101	0.33044	2.19948		0.36496	2.46617		0.33735	2.44805	0.34565	2.59503		0.34054	1.68867	0.33044	1.76923		0.35378	2.14478		0.30686	2.38722	0.3183	2.41463		0.35642	2.41698		0.33368	2.4687	0.33735	2.36119		0.3135	3.3115	0.32116	3.24421		0.31281	2.18395
0.34794	2.89462	0.35399	2.71182			0.37522	1.98289		0.34428	2.41102	0.3323	2.19487		0.3668	2.46619		0.33925	2.44895	0.34759	2.59678		0.34245	1.68869	0.3323	1.76923		0.35561	2.14458		0.30858	2.38757	0.32008	2.41239		0.35829	2.4193		0.33555	2.46872	0.33924	2.36224		0.31526	3.29879	0.32296	3.24002		0.31457	2.17415
0.34988	2.89373	0.35597	2.71375			0.37711	1.98436		0.34603	2.41104	0.33415	2.19231		0.36865	2.46621		0.34114	2.45007	0.34953	2.59853		0.34436	1.68871	0.33415	1.76923		0.35743	2.14502		0.31031	2.38792	0.32187	2.41016		0.36016	2.42214		0.33743	2.46874	0.34114	2.36328		0.31702	3.28565	0.32477	3.23474		0.31632	2.1737
0.35183	2.89285	0.35795	2.71569			0.37901	1.98583		0.34777	2.41106	0.33601	2.19231		0.37049	2.46623		0.34304	2.45157	0.35148	2.60028		0.34628	1.68954	0.33601	1.76923		0.35926	2.14633		0.31203	2.38826	0.32366	2.40792		0.36204	2.4254		0.3393	2.46876	0.34303	2.36433		0.31878	3.26816	0.32657	3.22879		0.31808	2.17592
0.35377	2.89135	0.35993	2.71763			0.38091	1.98729		0.34951	2.41108	0.33786	2.19231		0.37234	2.46625		0.34493	2.45307	0.35342	2.60203		0.34819	1.69114	0.33786	1.76923		0.36109	2.14815		0.31375	2.38861	0.32545	2.40569		0.36391	2.42905		0.34118	2.46878	0.34493	2.36537		0.32054	3.25068	0.32838	3.22284		0.31984	2.16761
0.35571	2.88967	0.3619	2.71956			0.38281	1.98876		0.35125	2.41109	0.33972	2.19231		0.37419	2.46613		0.34683	2.45457	0.35536	2.60378		0.3501	1.69274	0.33972	1.76923		0.36292	2.15015		0.31548	2.38895	0.32724	2.40345		0.36578	2.43303		0.34305	2.4688	0.34682	2.36642		0.3223	3.2332	0.33018	3.21688		0.3216	2.15016
0.35766	2.88799	0.36388	2.7215			0.38471	1.99022		0.35299	2.41115	0.34158	2.19231		0.37603	2.46578		0.34872	2.45607	0.3573	2.60554		0.35202	1.69434	0.34158	1.76923		0.36475	2.15228		0.3172	2.3893	0.32902	2.40122		0.36766	2.43727		0.34492	2.46934	0.34872	2.36746		0.32406	3.21572	0.33199	3.21093		0.32335	2.14158
0.3596	2.88631	0.36586	2.72344			0.38661	1.99167		0.35474	2.41175	0.34343	2.19231		0.37788	2.46522		0.35062	2.45757	0.35924	2.60729		0.35393	1.69593	0.34343	1.76923		0.36658	2.15453		0.31893	2.38964	0.33081	2.39898		0.36953	2.44173		0.3468	2.47099	0.35061	2.36851		0.32583	3.19824	0.33379	3.20498		0.32511	2.1378
0.36154	2.88463	0.36784	2.72537			0.3885	1.99312		0.35648	2.41258	0.34529	2.19231		0.37972	2.46449		0.35251	2.45907	0.36119	2.60904		0.35584	1.69753	0.34529	1.76923		0.36841	2.15689		0.32065	2.38999	0.3326	2.39675		0.3714	2.44635		0.34867	2.47265	0.35251	2.36955		0.32759	3.18797	0.33559	3.19903		0.32687	2.1331
0.36349	2.88294	0.36981	2.72731			0.3904	1.99456		0.35822	2.41341	0.34715	2.19231		0.38157	2.46361		0.35441	2.46058	0.36313	2.61079		0.35775	1.69913	0.34715	1.76923		0.37024	2.15933		0.32237	2.39033	0.33439	2.39451		0.37327	2.45105		0.35055	2.47431	0.3544	2.3706		0.32935	3.1848	0.3374	3.19308		0.32863	2.12353
0.36543	2.88126	0.37179	2.72922			0.3923	1.99601		0.35996	2.41423	0.349	2.19231		0.38341	2.46262		0.3563	2.46208	0.36507	2.61254		0.35967	1.70073	0.349	1.76923		0.37206	2.16184		0.3241	2.39068	0.33618	2.39228		0.37515	2.4558		0.35242	2.47596	0.3563	2.37164		0.33111	3.18163	0.3392	3.18712		0.33038	2.11538
0.36738	2.87958	0.37377	2.73088			0.3942	1.99743		0.3617	2.41506	0.35086	2.19231		0.38526	2.46156		0.3582	2.46358	0.36701	2.61429		0.36158	1.70233	0.35086	1.76923		0.37389	2.16439		0.32582	2.39102	0.33797	2.39004		0.37702	2.46053		0.3543	2.47762	0.35819	2.37269		0.33287	3.17846	0.34101	3.18117		0.33214	2.11398
0.36932	2.8779	0.37575	2.73253			0.3961	1.99885		0.36344	2.41589	0.35272	2.19231		0.3871	2.46044		0.36009	2.46508	0.36895	2.61538		0.36349	1.70392	0.35272	1.76923		0.37572	2.16697		0.32755	2.39137	0.33975	2.38781		0.37889	2.46519		0.35617	2.47928	0.36009	2.37373		0.33463	3.17528	0.34281	3.17633		0.3339	2.12237
0.37126	2.87622	0.37772	2.73418			0.39799	2.00026		0.36519	2.41671	0.35457	2.19231		0.38895	2.45931		0.36199	2.46658	0.3709	2.61538		0.36541	1.70552	0.35457	1.76923		0.37755	2.16956		0.32927	2.39179	0.34154	2.38557		0.38077	2.46972		0.35805	2.48093	0.36198	2.37478		0.33639	3.17211	0.34462	3.17336		0.33565	2.09476
0.37321	2.87453	0.3797	2.73583			0.39989	2.00166		0.36693	2.41753	0.35643	2.19231		0.3908	2.45821		0.36388	2.46808	0.37284	2.61538		0.36732	1.70712	0.35643	1.76923		0.37938	2.17214		0.33099	2.39239	0.34333	2.38383		0.38264	2.47408		0.35992	2.48259	0.36388	2.37582		0.33815	3.16894	0.34642	3.17039		0.33741	2.08526
0.37515	2.87296	0.38168	2.73749			0.40179	2.00307		0.36867	2.41836	0.35829	2.19231		0.39264	2.45715		0.36578	2.46929	0.37478	2.61538		0.36923	1.70886	0.35829	1.76923		0.38121	2.17471		0.33272	2.39299	0.34512	2.38246		0.38451	2.47817		0.3618	2.48425	0.36577	2.37687		0.33992	3.16577	0.34822	3.16742		0.33917	2.0914
0.37709	2.87154	0.38366	2.73914			0.40369	2.00447		0.37041	2.41919	0.36014	2.19231		0.39449	2.45618		0.36767	2.47001	0.37672	2.61538		0.37115	1.71091	0.36014	1.76923		0.38304	2.17722		0.33444	2.39359	0.34691	2.38108		0.38639	2.48196		0.36367	2.4859	0.36767	2.37791		0.34168	3.16453	0.35003	3.16444		0.34093	2.07666
0.37904	2.87011	0.38563	2.74079			0.40559	2.00586		0.37215	2.42002	0.362	2.19231		0.39633	2.45532		0.36957	2.47073	0.37866	2.61538		0.37306	1.71296	0.362	1.76923		0.38486	2.17968		0.33617	2.39418	0.34869	2.3797		0.38826	2.48539		0.36554	2.48756	0.36956	2.37896		0.34344	3.16371	0.35183	3.16147		0.34268	2.06654
0.38098	2.86868	0.38761	2.74244			0.40748	2.00726		0.37389	2.42085	0.36385	2.19231		0.39818	2.45462		0.37147	2.47145	0.3806	2.61538		0.37497	1.71501	0.36385	1.76923		0.38669	2.18205		0.33789	2.39478	0.35048	2.37833		0.39013	2.4884		0.36742	2.48829	0.37146	2.38		0.3452	3.16289	0.35364	3.1585		0.34444	2.06125
0.38293	2.86726	0.38959	2.7441			0.40938	2.00866		0.37564	2.42097	0.36571	2.19231		0.40002	2.4541		0.37336	2.47218	0.38255	2.61538		0.37689	1.71706	0.36571	1.76923		0.38852	2.18433		0.33961	2.39538	0.35227	2.37695		0.392	2.49093		0.36929	2.48831	0.37335	2.38105		0.34696	3.16206	0.35544	3.15553		0.3462	2.05647
0.38487	2.86583	0.39157	2.74575			0.41128	2.01005		0.37738	2.42097	0.36757	2.19231		0.40187	2.45378		0.37526	2.4729	0.38449	2.61538		0.3788	1.71911	0.36757	1.76923		0.39035	2.18651		0.34134	2.39598	0.35406	2.37558		0.39388	2.49292		0.37117	2.48833	0.37525	2.38209		0.34872	3.16124	0.35725	3.15256		0.34796	2.05974
0.38681	2.8644	0.39355	2.7474			0.41318	2.01145		0.37912	2.42099	0.36942	2.19431		0.40371	2.45373		0.37715	2.47362	0.38643	2.61538		0.38071	1.72116	0.36942	1.76923		0.39218	2.18863		0.34306	2.39658	0.35585	2.3742		0.39575	2.49443		0.37304	2.48834	0.37714	2.38314		0.35048	3.16042	0.35905	3.14959		0.34971	2.04909
0.38876	2.86298	0.39552	2.74905			0.41508	2.01286		0.38086	2.42101	0.37128	2.19738		0.40556	2.4542		0.37905	2.47434	0.38837	2.61538		0.38263	1.72321	0.37128	1.76923		0.39401	2.19069		0.34479	2.39718	0.35764	2.37282		0.39762	2.49569		0.37492	2.48836	0.37904	2.38418		0.35224	3.15959	0.36085	3.14662		0.35147	2.03563
0.3907	2.86155	0.3975	2.7507			0.41698	2.01426		0.3826	2.42102	0.37314	2.20045		0.40741	2.45525		0.38094	2.47507	0.39031	2.61538		0.38454	1.72526	0.37314	1.76923		0.39584	2.1927		0.34651	2.39778	0.35942	2.37145		0.3995	2.49674		0.37679	2.48838	0.38094	2.38692		0.35401	3.15877	0.36266	3.14365		0.35323	2.02677
0.39265	2.86012	0.39948	2.75236			0.41887	2.01568		0.38434	2.42103	0.37499	2.20352		0.40925	2.45673		0.38284	2.47579	0.39226	2.61538		0.38645	1.72731	0.37499	1.76923		0.39766	2.19469		0.34823	2.39838	0.36121	2.37007		0.40137	2.4976		0.37867	2.4884	0.38283	2.39088		0.35577	3.15795	0.36446	3.14076		0.35499	2.03724
0.39459	2.85869	0.40146	2.75401			0.42077	2.01711		0.38609	2.42105	0.37685	2.20659		0.4111	2.45849		0.38473	2.47651	0.3942	2.61538		0.38836	1.72925	0.37685	1.76923		0.39949	2.19662		0.34996	2.39898	0.363	2.3687		0.40324	2.49831		0.38054	2.48841	0.38473	2.39484		0.35753	3.15712	0.36627	3.13889		0.35674	2.03618
0.39653	2.85727	0.40343	2.75566			0.42267	2.01854		0.38783	2.42107	0.37871	2.20966		0.41294	2.46039		0.38663	2.47723	0.39614	2.61538		0.39028	1.73116	0.37871	1.76923		0.40132	2.19854		0.35168	2.39957	0.36479	2.36732		0.40512	2.49887		0.38242	2.48843	0.38662	2.3988		0.35929	3.1563	0.36807	3.13702		0.3585	2.01704
0.39848	2.85584	0.40541	2.75731			0.42457	2.02001		0.38957	2.42109	0.38056	2.21273		0.41479	2.46232		0.38852	2.47796	0.39808	2.61538		0.39219	1.73308	0.38056	1.76923		0.40315	2.20042		0.35341	2.40017	0.36658	2.36595		0.40699	2.49932		0.38429	2.48899	0.38852	2.40276		0.36105	3.15548	0.36987	3.13515		0.36026	2.01146
0.40042	2.85458	0.40739	2.75896			0.42647	2.02174		0.39131	2.4211	0.38242	2.2158		0.41663	2.46413		0.39042	2.47868	0.40002	2.61538		0.3941	1.73499	0.38242	1.76923		0.40498	2.2023		0.35513	2.40077	0.36836	2.36457		0.40886	2.49966		0.38617	2.48994	0.39041	2.40672		0.36281	3.15465	0.37168	3.13327		0.36201	2.00387
0.40236	2.8546	0.40937	2.76061			0.42836	2.02397		0.39305	2.42112	0.38427	2.21888		0.41848	2.46566		0.39231	2.47953	0.40197	2.61538		0.39602	1.7369	0.38427	1.76923		0.40681	2.20416		0.35685	2.40137	0.37015	2.36319		0.41073	2.49994		0.38804	2.49089	0.39231	2.41068		0.36457	3.15383	0.37348	3.1314		0.36377	2.00314
0.40431	2.85462	0.41134	2.76227			0.43026	2.02662		0.39479	2.42114	0.38613	2.22195		0.42032	2.4668		0.39421	2.48043	0.40391	2.61538		0.39793	1.73882	0.38613	1.76923		0.40864	2.20602		0.35858	2.40208	0.37194	2.36182		0.41261	2.50015		0.38991	2.49183	0.3942	2.41464		0.36633	3.15314	0.37529	3.12953		0.36553	1.99542
0.40625	2.85464	0.41332	2.76392			0.43216	2.02965		0.39654	2.42103	0.38799	2.22502		0.42217	2.46749		0.3961	2.48132	0.40585	2.61538		0.39984	1.74073	0.38799	1.76923		0.41047	2.20788		0.3603	2.40283	0.37373	2.36044		0.41448	2.50034		0.39179	2.49278	0.3961	2.4186		0.36809	3.15315	0.37709	3.12765		0.36729	1.99505
0.4082	2.85465	0.4153	2.76557			0.43406	2.03304		0.39828	2.42182	0.38984	2.22809		0.42402	2.46783		0.398	2.48222	0.40779	2.61538		0.40176	1.74265	0.38984	1.76923		0.41229	2.20974		0.36202	2.40358	0.37552	2.35907		0.41635	2.50053		0.39366	2.49373	0.39799	2.42256		0.36986	3.15316	0.3789	3.12578		0.36904	1.9861
0.41014	2.85467	0.41728	2.76722			0.43596	2.03675		0.40002	2.42322	0.3917	2.23116		0.42586	2.46789		0.39989	2.48312	0.40973	2.61538		0.40367	1.74456	0.3917	1.76923		0.41412	2.21161		0.36375	2.40433	0.37731	2.35769		0.41823	2.50072		0.39554	2.49468	0.39989	2.42652		0.37162	3.15317	0.3807	3.12391		0.3708	1.98316
0.41208	2.85469	0.41925	2.77093			0.43785	2.04074		0.40176	2.4246	0.39356	2.23423		0.42771	2.46772		0.40179	2.48402	0.41167	2.61538		0.40558	1.74648	0.39356	1.76923		0.41595	2.21351		0.36547	2.40508	0.37909	2.35631		0.4201	2.50096		0.39741	2.49562	0.40178	2.43047		0.37338	3.15318	0.3825	3.12204		0.37256	1.97328
0.41403	2.85471	0.42123	2.77683			0.43975	2.04499		0.4035	2.42598	0.39541	2.2373		0.42955	2.46738		0.40368	2.48492	0.41362	2.61538		0.4075	1.74886	0.39541	1.76923		0.41778	2.21543		0.3672	2.40583	0.38088	2.35494		0.42197	2.50126		0.39929	2.49657	0.40368	2.43443		0.37514	3.15319	0.38431	3.12016		0.37432	1.97382
0.41597	2.85473	0.42321	2.78272			0.44165	2.04947		0.40524	2.42736	0.39727	2.24037		0.4314	2.46694		0.40558	2.48582	0.41556	2.61538		0.40941	1.75146	0.39727	1.76923		0.41961	2.21737		0.36892	2.40658	0.38267	2.35356		0.42384	2.50163		0.40116	2.49752	0.40557	2.43839		0.3769	3.1532	0.38611	3.11829		0.37607	1.9637
0.41791	2.85475	0.42519	2.78861			0.44355	2.05415		0.40699	2.42874	0.39913	2.24344		0.43324	2.46645		0.40747	2.48672	0.4175	2.61538		0.41132	1.75406	0.39913	1.76923		0.42144	2.21935		0.37064	2.40733	0.38446	2.35219		0.42572	2.50212		0.40304	2.49849	0.40747	2.44235		0.37866	3.15321	0.38792	3.11661		0.37783	1.96302
0.41986	2.85476	0.42716	2.79451			0.44545	2.05901		0.40873	2.43012	0.40098	2.24651		0.43509	2.46599		0.40937	2.48762	0.41944	2.61538		0.41324	1.75667	0.40098	1.76923		0.42327	2.22138		0.37237	2.40808	0.38625	2.35081		0.42759	2.50273		0.40491	2.49958	0.40936	2.44631		0.38042	3.15322	0.38972	3.11662		0.37959	1.95162
0.4218	2.85478	0.42914	2.8004			0.44735	2.06397		0.41047	2.43149	0.40284	2.24958		0.43693	2.46561		0.41127	2.48851	0.42138	2.61538		0.41515	1.75927	0.40284	1.76923		0.42509	2.22345		0.37409	2.40882	0.38803	2.34944		0.42946	2.50349		0.40679	2.50067	0.41126	2.45027		0.38218	3.15323	0.39153	3.11663		0.38135	1.94579
0.42375	2.8548	0.43112	2.80629			0.44924	2.06902		0.41221	2.43287	0.4047	2.25265		0.43878	2.46536		0.41316	2.48951	0.42333	2.61538		0.41706	1.76187	0.4047	1.76923		0.42692	2.22556		0.37582	2.40957	0.38982	2.34806		0.43134	2.50442		0.40866	2.50176	0.41315	2.45423		0.38395	3.15324	0.39333	3.11664		0.3831	1.94732
0.42569	2.85523	0.4331	2.81219			0.45114	2.07423		0.41395	2.43426	0.40655	2.25572		0.44063	2.46532		0.41506	2.49053	0.42527	2.61538		0.41897	1.76448	0.40655	1.76923		0.42875	2.22773		0.37754	2.41032	0.39161	2.34668		0.43321	2.50555		0.41054	2.50285	0.41505	2.45819		0.38571	3.15434	0.39513	3.11665		0.38486	1.93657
0.42763	2.85615	0.43508	2.81808			0.45304	2.08008		0.41569	2.43564	0.40841	2.25879		0.44247	2.46554		0.41695	2.49156	0.42721	2.61538		0.42089	1.76708	0.40841	1.77109		0.43058	2.22998		0.37926	2.41107	0.3934	2.34752		0.43508	2.50688		0.41241	2.50394	0.41694	2.46215		0.38747	3.15594	0.39694	3.11666		0.38662	1.93451
0.42958	2.85707	0.43705	2.82398			0.45494	2.08654		0.41744	2.43702	0.41026	2.26186		0.44432	2.4661		0.41885	2.49258	0.42915	2.61538		0.4228	1.76968	0.41026	1.77382		0.43241	2.23229		0.38099	2.41182	0.39519	2.34975		0.43696	2.50817		0.41428	2.50503	0.41884	2.46611		0.38923	3.15754	0.39874	3.11667		0.38838	1.93866
0.43152	2.85799	0.43903	2.82765			0.45684	2.09355		0.41918	2.4384	0.41212	2.26493		0.44616	2.46703		0.42074	2.49361	0.43109	2.61538		0.42471	1.77229	0.41212	1.77655		0.43424	2.23468		0.38271	2.41257	0.39698	2.35199		0.43883	2.50939		0.41616	2.50612	0.42073	2.47007		0.39099	3.15914	0.40055	3.11668		0.39013	1.93408
0.43346	2.85892	0.44101	2.83012			0.45873	2.10104		0.42092	2.43978	0.41398	2.268		0.44801	2.46848		0.42264	2.49463	0.43303	2.61538		0.42663	1.77489	0.41398	1.77928		0.43607	2.23716		0.38444	2.41332	0.39876	2.35423		0.4407	2.5106		0.41803	2.50721	0.42263	2.47403		0.39275	3.16074	0.40235	3.11669		0.39189	1.93495
0.43541	2.85984	0.44299	2.83258			0.46063	2.10896		0.42266	2.44149	0.41583	2.27061		0.44985	2.47049		0.42453	2.49565	0.43498	2.61682		0.42854	1.77749	0.41583	1.78201		0.43789	2.23984		0.38616	2.41407	0.40055	2.35646		0.44257	2.51183		0.41991	2.50912	0.42452	2.47799		0.39451	3.16234	0.40416	3.1167		0.39365	1.92974
0.43735	2.86076	0.44496	2.83505			0.46253	2.11723		0.4244	2.44377	0.41769	2.27291		0.4517	2.47302		0.42643	2.49668	0.43692	2.62003		0.43045	1.7801	0.41769	1.78474		0.43972	2.24284		0.38788	2.41482	0.40234	2.3587		0.44445	2.51314		0.42178	2.51378	0.42642	2.48194		0.39627	3.16394	0.40596	3.11671		0.3954	1.93333
0.4393	2.86168	0.44694	2.83752			0.46443	2.12579		0.42614	2.44609	0.41955	2.27521		0.45354	2.476		0.42832	2.4977	0.43886	2.62324		0.43237	1.7827	0.41955	1.78747		0.44155	2.24612		0.38961	2.41557	0.40413	2.36093		0.44632	2.51458		0.42366	2.51844	0.42832	2.4859		0.39804	3.16554	0.40776	3.11672		0.39716	1.93346
0.44124	2.8626	0.44892	2.83999			0.46633	2.13456		0.42789	2.44839	0.4214	2.27752		0.45539	2.47942		0.43022	2.50061	0.4408	2.62645		0.43428	1.7853	0.4214	1.79021		0.44338	2.24965		0.39133	2.41631	0.40592	2.36317		0.44819	2.5162		0.42553	2.5231	0.43021	2.48986		0.3998	3.16657	0.40957	3.11673		0.39892	1.93099
0.44318	2.86352	0.4509	2.84246			0.46823	2.14355		0.42963	2.45069	0.42326	2.27982		0.45724	2.48323		0.43211	2.51102	0.44274	2.62967		0.43619	1.78811	0.42326	1.79294		0.44521	2.25345		0.39306	2.41706	0.4077	2.3654		0.45007	2.51806		0.42741	2.52776	0.43211	2.49382		0.40156	3.16761	0.41137	3.11674		0.40068	1.93522
0.44513	2.86445	0.45287	2.84492			0.47012	2.15258		0.43137	2.45299	0.42512	2.28212		0.45908	2.48739		0.43401	2.52143	0.44469	2.63288		0.43811	1.79097	0.42512	1.79567		0.44704	2.25746		0.39478	2.41781	0.40949	2.36764		0.45194	2.52019		0.42928	2.53242	0.434	2.49778		0.40332	3.16865	0.41318	3.11675		0.40243	1.93635
0.44707	2.86553	0.45485	2.84739			0.47202	2.16161		0.43311	2.45529	0.42697	2.28442		0.46093	2.49184		0.4359	2.53183	0.44663	2.63609		0.44002	1.79383	0.42697	1.7984		0.44887	2.2617		0.3965	2.41856	0.41128	2.36988		0.45381	2.52267		0.43116	2.53708	0.4359	2.50174		0.40508	3.16969	0.41498	3.11688		0.40419	1.94614
0.44901	2.86666	0.45683	2.84986			0.47392	2.17061		0.43485	2.45759	0.42883	2.28673		0.46277	2.49655		0.4378	2.54224	0.44857	2.6393		0.44193	1.79669	0.42883	1.80113		0.4507	2.26613		0.39823	2.41931	0.41307	2.37211		0.45569	2.52553		0.43303	2.54174	0.43779	2.5057		0.40684	3.17073	0.41679	3.11845		0.40595	1.94759
0.45096	2.8678	0.45881	2.85233			0.47582	2.17971		0.4366	2.45989	0.43068	2.28903		0.46462	2.50147		0.43969	2.55265	0.45051	2.64251		0.44385	1.79955	0.43068	1.80386		0.45252	2.27076		0.39995	2.42006	0.41486	2.37435		0.45756	2.52882		0.4349	2.5464	0.43969	2.50966		0.4086	3.17176	0.41859	3.12001		0.40771	1.9584
0.4529	2.86893	0.46078	2.85479			0.47772	2.18944		0.43834	2.46219	0.43254	2.29133		0.46646	2.50657		0.44159	2.56306	0.45245	2.64572		0.44576	1.80241	0.43254	1.80659		0.45435	2.27552		0.40168	2.42081	0.41665	2.37658		0.45943	2.5326		0.43678	2.55751	0.44158	2.51362		0.41036	3.1728	0.42039	3.12158		0.40946	1.96561
0.45485	2.87006	0.46276	2.8579			0.47961	2.20004		0.44008	2.46449	0.4344	2.29363		0.46831	2.5118		0.44348	2.57347	0.4544	2.64894		0.44767	1.80527	0.4344	1.80959		0.45618	2.28043		0.4034	2.42207	0.41843	2.37882		0.4613	2.53692		0.43865	2.56911	0.44348	2.51758		0.41213	3.17384	0.4222	3.12314		0.41122	1.96656
0.45679	2.87119	0.46474	2.86111			0.48151	2.21139		0.44182	2.4668	0.43625	2.29594		0.47015	2.51711		0.44538	2.58388	0.45634	2.65215		0.44958	1.80813	0.43625	1.81278		0.45801	2.2855		0.40512	2.42391	0.42022	2.38105		0.46318	2.54185		0.44053	2.58071	0.44537	2.52154		0.41389	3.17488	0.424	3.12471		0.41298	1.95979
0.45873	2.87232	0.46672	2.86432			0.48341	2.22348		0.44356	2.46911	0.43811	2.29824		0.472	2.52248		0.44727	2.59428	0.45828	2.65536		0.4515	1.81099	0.43811	1.81596		0.45984	2.29065		0.40685	2.42576	0.42201	2.38329		0.46505	2.54735		0.4424	2.59231	0.44727	2.5255		0.41565	3.17592	0.42581	3.12627		0.41474	1.97193
0.46068	2.87345	0.46869	2.86754			0.48531	2.23629		0.4453	2.471	0.43997	2.30054		0.47385	2.5278		0.44917	2.60469	0.46022	2.65857		0.45341	1.81386	0.43997	1.81915		0.46167	2.29593		0.40857	2.42761	0.4238	2.38734		0.46692	2.55313		0.44428	2.60391	0.44916	2.52945		0.41741	3.17695	0.42761	3.12784		0.41649	1.97706
0.46262	2.87454	0.47067	2.87075			0.48721	2.24981		0.44705	2.47275	0.44182	2.30284		0.47569	2.53318		0.45106	2.6151	0.46216	2.66178		0.45532	1.81672	0.44182	1.82233		0.4635	2.30126		0.41029	2.42945	0.42559	2.39404		0.4688	2.55905		0.44615	2.61551	0.45106	2.53341		0.41917	3.17817	0.42942	3.1294		0.41825	1.97492
0.46457	2.87536	0.47265	2.87396			0.4891	2.26398		0.44879	2.47449	0.44368	2.30515		0.47754	2.53869		0.45296	2.62551	0.4641	2.665		0.45724	1.81958	0.44368	1.82552		0.46532	2.30668		0.41202	2.4313	0.42737	2.40075		0.47067	2.56507		0.44803	2.62711	0.45295	2.53737		0.42093	3.18051	0.43122	3.13097		0.42001	1.98053
0.46651	2.87618	0.47463	2.87718			0.491	2.27886		0.45053	2.47623	0.44554	2.30745		0.47938	2.5444		0.45486	2.63592	0.46605	2.66821		0.45915	1.82244	0.44554	1.82871		0.46715	2.31213		0.41374	2.43315	0.42916	2.40745		0.47254	2.57122		0.4499	2.63871	0.45485	2.54528		0.42269	3.18286	0.43302	3.13253		0.42176	1.98302
0.46845	2.87701	0.47661	2.88039			0.4929	2.29436		0.45227	2.47797	0.44739	2.31594		0.48123	2.5504		0.45675	2.64633	0.46799	2.67142		0.46106	1.8253	0.44739	1.83189		0.46898	2.31762		0.41547	2.435	0.43095	2.41416		0.47441	2.57748		0.45178	2.65344	0.45674	2.55469		0.42445	3.1852	0.43483	3.13409		0.42352	1.98365
0.4704	2.87783	0.47858	2.8836			0.4948	2.31045		0.45401	2.47971	0.44925	2.32515		0.48307	2.55677		0.45865	2.65674	0.46993	2.67463		0.46298	1.82816	0.44925	1.83508		0.47081	2.32311		0.41719	2.43684	0.43274	2.42086		0.47629	2.58385		0.45365	2.67012	0.45864	2.56409		0.42622	3.18754	0.43663	3.13566		0.42528	1.9858
0.47234	2.87865	0.48056	2.88682			0.4967	2.32968		0.45575	2.48146	0.45111	2.33436		0.48492	2.56356		0.46054	2.67083	0.47187	2.67784		0.46489	1.83102	0.45111	1.83826		0.47264	2.32863		0.41891	2.43869	0.43453	2.42757		0.47816	2.59031		0.45553	2.6868	0.46053	2.57349		0.42798	3.18988	0.43844	3.13722		0.42704	1.98152
0.47428	2.87947	0.48254	2.89003			0.4986	2.36121		0.4575	2.4832	0.45296	2.34357		0.48676	2.57093		0.46244	2.68956	0.47381	2.68106		0.4668	1.83388	0.45296	1.84145		0.47447	2.33427		0.42064	2.44054	0.43631	2.43428		0.48003	2.59686		0.4574	2.70348	0.46243	2.5829		0.42974	3.19222	0.44024	3.13879		0.42879	2.00618
0.47623	2.88029	0.48452	2.89324			0.50049	2.39756		0.45924	2.48494	0.45482	2.35278		0.48861	2.57887		0.46433	2.70829	0.47576	2.68427		0.46872	1.83819	0.45482	1.84463		0.4763	2.34014		0.42236	2.44353	0.4381	2.44098		0.48191	2.6035		0.45927	2.72016	0.46432	2.5923		0.4315	3.19457	0.44205	3.14035		0.43055	2.0025
0.47817	2.88111	0.48649	2.89645			0.50239	2.43475		0.46098	2.48669	0.45667	2.36199		0.49046	2.58746		0.46623	2.72701	0.4777	2.68748		0.47063	1.84277	0.45667	1.84866		0.47812	2.34615		0.42409	2.4466	0.43989	2.44769		0.48378	2.61019		0.46115	2.73684	0.46622	2.6017		0.43326	3.19691	0.44385	3.14323		0.43231	2.0038
0.48012	2.88193	0.48847	2.89967			0.50429	2.46589		0.46272	2.48844	0.45853	2.37121		0.4923	2.59682		0.46812	2.74574	0.47964	2.69069		0.47254	1.84736	0.45853	1.85344		0.47995	2.3523		0.42581	2.44966	0.44168	2.45439		0.48565	2.61696		0.46302	2.75352	0.46811	2.61111		0.43502	3.19925	0.44565	3.14835		0.43407	2.01483
0.48206	2.88275	0.49045	2.90288			0.50619	2.48606		0.46446	2.49187	0.46039	2.38042		0.49415	2.60698		0.47002	2.76447	0.48158	2.69948		0.47446	1.85195	0.46039	1.85822		0.48178	2.35853		0.42753	2.45273	0.44347	2.4611		0.48753	2.62379		0.4649	2.77249	0.47001	2.62051		0.43678	3.20159	0.44746	3.15347		0.43582	2.02959
0.484	2.88357	0.49243	2.90687			0.50809	2.50098		0.4662	2.49676	0.46224	2.38963		0.49599	2.61813		0.47191	2.78175	0.48352	2.71393		0.47637	1.85653	0.46224	1.863		0.48361	2.36485		0.42926	2.4558	0.44526	2.4678		0.4894	2.63066		0.46677	2.79254	0.4719	2.62991		0.43854	3.20487	0.44926	3.15859		0.43758	2.04957
0.48595	2.88472	0.4944	2.91109			0.50998	2.51521		0.46795	2.50161	0.4641	2.39884		0.49784	2.62994		0.47381	2.79503	0.48547	2.72838		0.47828	1.86112	0.4641	1.86777		0.48544	2.37118		0.43098	2.45886	0.44704	2.47451		0.49127	2.6376		0.46865	2.8126	0.4738	2.63932		0.44031	3.20863	0.45107	3.16371		0.43934	2.03458
0.48789	2.88814	0.49638	2.91531			0.51188	2.52872		0.46969	2.50647	0.46596	2.40805		0.49968	2.64202		0.4757	2.80832	0.48741	2.74283		0.48019	1.8657	0.46596	1.87255		0.48727	2.3775		0.43271	2.46193	0.44883	2.48121		0.49314	2.64455		0.47052	2.83265	0.4757	2.64872		0.44207	3.21239	0.45287	3.16883		0.4411	2.04168
0.48983	2.89156	0.49836	2.91952			0.51378	2.54151		0.47143	2.51136	0.46781	2.41726		0.50153	2.65419		0.4776	2.8216	0.48935	2.75729		0.48211	1.87029	0.46781	1.87733		0.4891	2.38381		0.43443	2.46499	0.45062	2.48792		0.49502	2.6515		0.4724	2.85271	0.47759	2.65812		0.44383	3.21615	0.45468	3.17395		0.44285	2.03618
0.49178	2.89498	0.50034	2.92374			0.51568	2.55368		0.47317	2.51622	0.46967	2.42647		0.50337	2.66642		0.47949	2.83489	0.49129	2.77174		0.48402	1.87487	0.46967	1.88211		0.49093	2.39008		0.43615	2.46806	0.45241	2.49463		0.49689	2.65848		0.47427	2.87276	0.47949	2.66753		0.44559	3.21991	0.45648	3.17907		0.44461	2.04587
0.49372	2.89839	0.50231	2.92796			0.51758	2.56511		0.47491	2.52107	0.47153	2.43568		0.50522	2.67875		0.48139	2.84818	0.49323	2.78619		0.48593	1.87946	0.47153	1.88332		0.49275	2.39622		0.43788	2.47113	0.4542	2.50039		0.49876	2.66547		0.47615	2.88819	0.48138	2.67693		0.44735	3.22367	0.45828	3.18419		0.44637	2.04627
0.49567	2.90181	0.50429	2.93217			0.51947	2.57583		0.47665	2.52595	0.47338	2.44489		0.50707	2.69118		0.48328	2.86146	0.49517	2.80064		0.48785	1.88405	0.47338	1.88059		0.49458	2.40227		0.4396	2.47419	0.45598	2.50238		0.50064	2.67245		0.47802	2.89748	0.48328	2.68633		0.44911	3.22742	0.46009	3.18931		0.44813	2.06123
0.49761	2.90523	0.50627	2.93639			0.52137	2.58587		0.4784	2.53082	0.47524	2.4541		0.50891	2.70367		0.48518	2.87475	0.49712	2.81509		0.48976	1.88863	0.47524	1.87786		0.49641	2.40814		0.44133	2.47726	0.45777	2.50437		0.50251	2.67942		0.47989	2.90677	0.48517	2.69574		0.45087	3.23118	0.46189	3.19753		0.44988	2.07097
0.49955	2.90864	0.50825	2.94061			0.52327	2.59525		0.48014	2.53568	0.47709	2.46318		0.51076	2.71623		0.48707	2.88803	0.49906	2.82955		0.49167	1.89322	0.47709	1.87513		0.49824	2.41386		0.44305	2.48033	0.45956	2.50635		0.50438	2.68637		0.48177	2.91606	0.48707	2.70514		0.45263	3.23494	0.4637	3.20648		0.45164	2.08069
0.5015	2.91206	0.51022	2.94524			0.52517	2.60395		0.48188	2.54054	0.47895	2.47168		0.5126	2.72886		0.48897	2.90132	0.501	2.844		0.49359	1.8978	0.47895	1.8724		0.50007	2.41931		0.44477	2.48339	0.46135	2.50834		0.50626	2.69332		0.48364	2.92535	0.48896	2.71454		0.45439	3.2387	0.4655	3.21543		0.4534	2.08645
0.50344	2.91548	0.5122	2.95015			0.52707	2.612		0.48362	2.54515	0.48081	2.48018		0.51445	2.74159		0.49086	2.9146	0.50294	2.85845		0.4955	1.90239	0.48081	1.86966		0.5019	2.42442		0.4465	2.48646	0.46314	2.51033		0.50813	2.70025		0.48552	2.93464	0.49086	2.72395		0.45616	3.2476	0.46731	3.22439		0.45515	2.09907
0.50538	2.91889	0.51418	2.95507			0.52897	2.61938		0.48536	2.55343	0.48266	2.48868		0.51629	2.75429		0.49276	2.92789	0.50488	2.8729		0.49741	1.90698	0.48266	1.86693		0.50373	2.42916		0.44822	2.48996	0.46493	2.51232		0.51	2.70719		0.48739	2.94393	0.49275	2.7352		0.45792	3.25715	0.46911	3.23334		0.45691	2.11448
0.50733	2.92231	0.51616	2.95998			0.53086	2.62614		0.4871	2.56408	0.48452	2.49719		0.51814	2.76703		0.49466	2.94117	0.50683	2.88735		0.49933	1.91156	0.48452	1.8642		0.50555	2.43365		0.44995	2.49595	0.46671	2.5143		0.51187	2.71417		0.48927	2.95322	0.49465	2.75132		0.45968	3.2667	0.47091	3.24229		0.45867	2.11325
0.50927	2.92918	0.51814	2.9649			0.53276	2.63286		0.48885	2.57445	0.48638	2.50569		0.51998	2.7798		0.49655	2.95906	0.50877	2.90181		0.50124	1.91615	0.48638	1.86147		0.50738	2.43791		0.45167	2.50193	0.4685	2.51629		0.51375	2.72114		0.49114	2.96251	0.49654	2.76744		0.46144	3.27625	0.47272	3.25124		0.46043	2.11478
0.51122	2.93697	0.52011	2.96981			0.53466	2.63972		0.49059	2.58481	0.48823	2.51419		0.52183	2.79256		0.49845	2.97733	0.51071	2.91626		0.50315	1.92073	0.48823	1.85874		0.50921	2.44204		0.45339	2.50792	0.47029	2.51828		0.51562	2.72812		0.49302	2.9718	0.49844	2.78356		0.4632	3.2858	0.47452	3.2602		0.46218	2.12785
0.51316	2.94475	0.52209	2.97473			0.53656	2.64662		0.49233	2.59514	0.49009	2.52269		0.52368	2.80534		0.50034	2.99559	0.51265	2.93325		0.50507	1.92564	0.49009	1.85601		0.51104	2.44606		0.45512	2.51391	0.47208	2.52026		0.51749	2.73512		0.49489	2.98105	0.50033	2.79968		0.46496	3.29536	0.47633	3.26915		0.46394	2.13732
0.5151	2.95254	0.52407	2.97964			0.53846	2.65351		0.49407	2.6055	0.49195	2.5312		0.52552	2.81812		0.50224	3.01385	0.51459	2.95252		0.50698	1.9306	0.49195	1.85328		0.51287	2.45009		0.45684	2.5199	0.47387	2.52225		0.51937	2.74215		0.49677	2.98925	0.50223	2.8158		0.46672	3.30491	0.47813	3.27728		0.4657	2.1403
0.51705	2.96033	0.52605	2.98456			0.54035	2.66033		0.49581	2.61586	0.4938	2.5397		0.52737	2.83105		0.50413	3.03211	0.51653	2.97179		0.50889	1.93556	0.4938	1.85054		0.5147	2.45414		0.45856	2.52589	0.47565	2.52424		0.52124	2.74922		0.49864	2.99745	0.50412	2.83192		0.46848	3.31333	0.47994	3.28294		0.46746	2.14879
0.51899	2.96812	0.52802	2.98947			0.54225	2.6669		0.49755	2.62619	0.49566	2.5482		0.52921	2.84405		0.50603	3.05037	0.51848	2.99106		0.5108	1.94052	0.49566	1.84781		0.51653	2.4583		0.46029	2.53188	0.47744	2.52622		0.52311	2.75632		0.50052	3.00565	0.50602	2.84804		0.47025	3.31745	0.48174	3.2886		0.46921	2.1556
0.52094	2.97591	0.53	2.99926			0.54415	2.67323		0.4993	2.63654	0.49752	2.5567		0.53106	2.85715		0.50792	3.0686	0.52042	3.01033		0.51272	1.94548	0.49752	1.84765		0.51835	2.46264		0.46201	2.53787	0.47923	2.52821		0.52498	2.76347		0.50239	3.01385	0.50791	2.86416		0.47201	3.32158	0.48354	3.29426		0.47097	2.15977
0.52288	2.98369	0.53198	3.01056			0.54605	2.67919		0.50104	2.64693	0.49937	2.5652		0.5329	2.87031		0.50982	3.0864	0.52236	3.0296		0.51463	1.95044	0.49937	1.85147		0.52018	2.46719		0.46374	2.54386	0.48102	2.5302		0.52686	2.77067		0.50426	3.02205	0.50981	2.88028		0.47377	3.3257	0.48535	3.29991		0.47273	2.1543
0.52482	2.9913	0.53396	3.02186			0.54795	2.68472		0.50278	2.65723	0.50123	2.57371		0.53475	2.88353		0.51171	3.10419	0.5243	3.04887		0.51654	1.95541	0.50123	1.85529		0.52201	2.47208		0.46546	2.54985	0.48281	2.53218		0.52873	2.77791		0.50614	3.03025	0.5117	2.8964		0.47553	3.32983	0.48715	3.30557		0.47449	2.15097
0.52677	2.99751	0.53593	3.03316			0.54984	2.68975		0.50452	2.66827	0.50308	2.58221		0.53659	2.89679		0.51361	3.12199	0.52624	3.06814		0.51846	1.96037	0.50308	1.85912		0.52384	2.47728		0.46718	2.55583	0.4846	2.53417		0.5306	2.78522		0.50801	3.03845	0.5136	2.91252		0.47729	3.33396	0.48896	3.31123		0.47624	2.16153
0.52871	3.00371	0.53791	3.04446			0.55174	2.69417		0.50626	2.68028	0.50494	2.59071		0.53844	2.91007		0.5155	3.13978	0.52819	3.08741		0.52037	1.96533	0.50494	1.86294		0.52567	2.48294		0.46891	2.55962	0.48638	2.53616		0.53248	2.79262		0.50989	3.04665	0.51549	2.92864		0.47905	3.33808	0.49076	3.31689		0.478	2.17633
0.53065	3.00992	0.53989	3.05576			0.55364	2.69792		0.50801	2.69219	0.5068	2.59921		0.54029	2.92337		0.5174	3.15757	0.53013	3.10667		0.52228	1.97029	0.5068	1.86676		0.5275	2.48884		0.47063	2.56305	0.48817	2.53814		0.53435	2.80008		0.51176	3.05485	0.51739	2.94476		0.48081	3.34221	0.49257	3.32254		0.47976	2.16
0.5326	3.01612	0.54187	3.06707			0.55554	2.70089		0.50975	2.7041	0.50865	2.60772		0.54213	2.93663		0.51929	3.17537	0.53207	3.12594		0.5242	1.97525	0.50865	1.87059		0.52933	2.49494		0.47236	2.56649	0.48996	2.54275		0.53622	2.80759		0.51364	3.06306	0.51928	2.96088		0.48257	3.34633	0.49437	3.3282		0.48151	2.1613
0.53454	3.02232	0.54384	3.07837			0.55744	2.70317		0.51149	2.71602	0.51051	2.61622		0.54398	2.9498		0.52119	3.19316	0.53401	3.14521		0.52611	1.98021	0.51051	1.87441		0.53116	2.50121		0.47408	2.56992	0.49175	2.54786		0.5381	2.81519		0.51551	3.07126	0.52118	2.97629		0.48434	3.35046	0.49617	3.33386		0.48327	2.16339
0.53649	3.02853	0.54582	3.09043			0.55934	2.70517		0.51323	2.728	0.51237	2.62472		0.54582	2.96289		0.52308	3.21096	0.53595	3.15841		0.52802	1.98517	0.51237	1.87824		0.53298	2.50766		0.4758	2.57335	0.49354	2.55297		0.53997	2.82303		0.51739	3.08731	0.52308	2.99168		0.4861	3.35458	0.49798	3.33952		0.48503	2.1634
0.53843	3.03473	0.5478	3.10511			0.56123	2.70698		0.51497	2.73991	0.51422	2.63322		0.54767	2.97588		0.52498	3.22875	0.5379	3.16666		0.52994	1.99013	0.51422	1.88206		0.53481	2.51426		0.47753	2.57678	0.49532	2.55808		0.54184	2.83138		0.51926	3.12418	0.52497	3.00707		0.48786	3.35871	0.49978	3.34517		0.48679	2.16749
0.54037	3.04093	0.54978	3.11978			0.56313	2.70863		0.51671	2.75182	0.51608	2.64172		0.54951	2.98876		0.52687	3.24655	0.53984	3.17492		0.53185	1.99509	0.51608	1.88778		0.53664	2.52104		0.47925	2.58021	0.49711	2.56319		0.54371	2.84011		0.52114	3.16106	0.52687	3.02245		0.48962	3.3607	0.50159	3.35103		0.48854	2.16573
0.54232	3.04714	0.55175	3.13446			0.56503	2.71016		0.51846	2.7638	0.51794	2.65023		0.55136	3.0015		0.52877	3.26245	0.54178	3.18318		0.53376	2.00036	0.51794	1.89733		0.53847	2.52795		0.48098	2.58364	0.4989	2.5683		0.54559	2.84921		0.52301	3.19793	0.52876	3.03784		0.49138	3.35853	0.50339	3.35743		0.4903	2.17839
0.54426	3.05626	0.55373	3.14914			0.56693	2.71157		0.5202	2.77571	0.51979	2.65873		0.5532	3.01408		0.53066	3.27779	0.54372	3.19144		0.53568	2.00647	0.51979	1.90689		0.5403	2.535		0.4827	2.58708	0.50069	2.57341		0.54746	2.85864		0.52488	3.23293	0.53066	3.05323		0.49314	3.35635	0.5052	3.36382		0.49206	2.17709
0.5462	3.06627	0.55571	3.16381			0.56883	2.71291		0.52194	2.78777	0.52165	2.66723		0.55505	3.02654		0.53256	3.29312	0.54566	3.1997		0.53759	2.01257	0.52165	1.91645		0.54213	2.54217		0.48442	2.59051	0.50248	2.57852		0.54933	2.86835		0.52676	3.2496	0.53255	3.06862		0.4949	3.35417	0.507	3.37022		0.49382	2.17061
0.54815	3.07627	0.55769	3.17849			0.57072	2.7142		0.52368	2.79993	0.5235	2.67573		0.5569	3.03865		0.53445	3.30846	0.5476	3.20795		0.5395	2.01868	0.5235	1.92601		0.54396	2.54947		0.48615	2.59394	0.50427	2.58363		0.55121	2.8783		0.52863	3.26628	0.53445	3.084		0.49666	3.352	0.5088	3.37662		0.49557	2.16713
0.55009	3.08627	0.55967	3.19316			0.57262	2.71548		0.52542	2.81203	0.52536	2.68423		0.55874	3.05011		0.53635	3.3238	0.54955	3.21621		0.54141	2.02478	0.52536	1.93556		0.54578	2.55688		0.48787	2.60109	0.50605	2.58873		0.55308	2.88845		0.53051	3.28296	0.53634	3.09939		0.49843	3.34982	0.51061	3.38301		0.49733	2.1741
0.55204	3.09627	0.56164	3.20784			0.57452	2.71676		0.52716	2.82414	0.52722	2.69293		0.56059	3.06085		0.53825	3.33913	0.55149	3.22447		0.54333	2.03089	0.52722	1.94512		0.54761	2.56436		0.4896	2.61094	0.50784	2.59384		0.55495	2.89878		0.53238	3.29964	0.53824	3.11478		0.50019	3.34764	0.51241	3.38941		0.49909	2.17932
0.55398	3.10627	0.56362	3.22252			0.57642	2.71807		0.52891	2.83629	0.52907	2.70521		0.56243	3.07098		0.54014	3.35447	0.55343	3.23273		0.54524	2.03699	0.52907	1.95468		0.54944	2.57198		0.49132	2.6208	0.50963	2.59895		0.55683	2.90925		0.53426	3.31631	0.54013	3.13016		0.50195	3.34547	0.51422	3.39581		0.50085	2.16685
0.55592	3.11627	0.5656	3.23719			0.57832	2.71946		0.53065	2.84841	0.53093	2.71749		0.56428	3.08054		0.54204	3.37019	0.55537	3.24099		0.54715	2.0431	0.53093	1.96244		0.55127	2.57967		0.49304	2.63065	0.51142	2.60406		0.5587	2.91974		0.53613	3.33299	0.54203	3.14555		0.50371	3.34329	0.51602	3.4022		0.5026	2.16177
0.55787	3.12628	0.56758	3.25187			0.58022	2.72094		0.53239	2.86051	0.53279	2.72977		0.56612	3.08961		0.54393	3.38726	0.55731	3.24924		0.54907	2.0492	0.53279	1.96562		0.5531	2.58747		0.49477	2.6405	0.51321	2.60917		0.56057	2.93026		0.53801	3.34885	0.54392	3.16094		0.50547	3.34111	0.51782	3.4086		0.50436	2.16336
0.55981	3.13656	0.56955	3.26654			0.58211	2.72254		0.53413	2.87265	0.53464	2.74205		0.56797	3.09829		0.54583	3.40432	0.55926	3.2575		0.55098	2.05531	0.53464	1.96881		0.55493	2.59566		0.49649	2.65035	0.51499	2.61428		0.56244	2.94078		0.53988	3.36024	0.54582	3.17633		0.50723	3.33894	0.51963	3.41591		0.50612	2.17145
0.56175	3.14978	0.57153	3.28122			0.58401	2.72429		0.53587	2.88478	0.5365	2.75433		0.56981	3.10656		0.54772	3.42138	0.5612	3.26576		0.55289	2.06141	0.5365	1.972		0.55676	2.6042		0.49822	2.6602	0.51678	2.61959		0.56432	2.95123		0.54176	3.37163	0.54771	3.19171		0.50899	3.33744	0.52143	3.42358		0.50788	2.15826
0.5637	3.16301	0.57351	3.29589			0.58591	2.72622		0.53761	2.89687	0.53836	2.76661		0.57166	3.11454		0.54962	3.43844	0.56314	3.27593		0.55481	2.06752	0.53836	1.97518		0.55858	2.61296		0.49994	2.67005	0.51857	2.62495		0.56619	2.96168		0.54363	3.38302	0.54961	3.2071		0.51075	3.3394	0.52324	3.43126		0.50963	2.15671
0.56564	3.17624	0.57549	3.31057			0.58781	2.72836		0.53936	2.90897	0.54021	2.77889		0.57351	3.12229		0.55151	3.45551	0.56508	3.2875		0.55672	2.07362	0.54021	1.97837		0.56041	2.62177		0.50166	2.67991	0.52036	2.63032		0.56806	2.97275		0.54551	3.39441	0.5515	3.22249		0.51252	3.34135	0.52504	3.43893		0.51139	2.14815
0.56759	3.18947	0.57746	3.32524			0.58971	2.73072		0.5411	2.92101	0.54207	2.79117		0.57535	3.12987		0.55341	3.47257	0.56702	3.29906		0.55863	2.07973	0.54207	1.98155		0.56224	2.63059		0.50339	2.68976	0.52215	2.63568		0.56994	2.98444		0.54738	3.40581	0.5534	3.23787		0.51428	3.3433	0.52685	3.44661		0.51315	2.1504
0.56953	3.20269	0.57944	3.34078			0.5916	2.73327		0.54284	2.93165	0.54393	2.80345		0.5772	3.13736		0.5553	3.48963	0.56896	3.31062		0.56055	2.08582	0.54393	1.98474		0.56407	2.63921		0.50511	2.69858	0.52394	2.64105		0.57181	2.99665		0.54925	3.4172	0.55529	3.25326		0.51604	3.34525	0.52865	3.45428		0.5149	2.14242
0.57147	3.21592	0.58142	3.36154			0.5935	2.73595		0.54458	2.94179	0.54578	2.81573		0.57904	3.14482		0.5572	3.50669	0.57091	3.32218		0.56246	2.0914	0.54578	1.98793		0.5659	2.64757		0.50683	2.70712	0.52572	2.64641		0.57368	3.00932		0.55113	3.42859	0.55719	3.26865		0.5178	3.34721	0.53045	3.46195		0.51666	2.14332
0.57342	3.22915	0.5834	3.38229			0.5954	2.73875		0.54632	2.95196	0.54764	2.82801		0.58089	3.15235		0.55909	3.52376	0.57285	3.33375		0.56437	2.09697	0.54764	1.99111		0.56773	2.65546		0.50856	2.71566	0.52751	2.65178		0.57555	3.02231		0.553	3.43848	0.55908	3.28404		0.51956	3.34916	0.53226	3.46963		0.51842	2.13721
0.57536	3.24246	0.58537	3.40305			0.5973	2.74164		0.54806	2.96215	0.54949	2.84029		0.58273	3.15997		0.56099	3.53233	0.57479	3.34531		0.56629	2.10255	0.54949	1.9943		0.56956	2.66288		0.51028	2.72421	0.5293	2.65714		0.57743	3.03564		0.55488	3.44706	0.56098	3.29942		0.52132	3.35403	0.53406	3.4773		0.52018	2.13545
0.5773	3.25688	0.58735	3.4238			0.5992	2.74456		0.54981	2.9723	0.55135	2.85289		0.58458	3.1677		0.56288	3.53566	0.57673	3.35687		0.5682	2.10813	0.55135	1.99748		0.57139	2.66999		0.51201	2.73275	0.53109	2.66251		0.5793	3.04906		0.55675	3.45563	0.56287	3.31465		0.52308	3.35929	0.53587	3.485		0.52193	2.11709
0.57925	3.27131	0.58933	3.44456			0.60109	2.74749		0.55155	2.98246	0.55321	2.86579		0.58642	3.17551		0.56478	3.53899	0.57867	3.36843		0.57011	2.11371	0.55321	2		0.57321	2.67703		0.51373	2.74129	0.53288	2.66787		0.58117	3.06252		0.55863	3.46421	0.56477	3.3297		0.52484	3.36454	0.53767	3.49284		0.52369	2.11654
0.58119	3.28573	0.59131	3.46531			0.60299	2.75041		0.55329	2.99266	0.55506	2.87868		0.58827	3.18336		0.56667	3.54232	0.58062	3.38		0.57202	2.11928	0.55506	2		0.57504	2.68393		0.51545	2.74984	0.53466	2.67324		0.58305	3.07594		0.5605	3.47279	0.56666	3.34475		0.5266	3.3698	0.53948	3.50067		0.52545	2.12175
0.58314	3.30016	0.59328	3.48607			0.60489	2.75325		0.55503	3.00281	0.55692	2.89158		0.59012	3.19122		0.56857	3.54566	0.58256	3.39156		0.57394	2.12486	0.55692	2		0.57687	2.69076		0.51718	2.75838	0.53645	2.6786		0.58492	3.08924		0.56238	3.48137	0.56856	3.35979		0.52837	3.37506	0.54128	3.5085		0.52721	2.10871
0.58508	3.31458	0.59526	3.5064			0.60679	2.75599		0.55677	3.01295	0.55878	2.90447		0.59196	3.19907		0.57046	3.54899	0.5845	3.40312		0.57585	2.13044	0.55878	2		0.5787	2.69753		0.5189	2.76692	0.53824	2.68397		0.58679	3.10231		0.56425	3.48995	0.57046	3.37484		0.53013	3.38032	0.54308	3.51634		0.52896	2.10346
0.58702	3.32909	0.59724	3.52546			0.60869	2.7586		0.55851	3.02317	0.56063	2.91737		0.59381	3.20687		0.57236	3.55232	0.58644	3.41468		0.57776	2.13602	0.56063	2		0.58053	2.7042		0.52063	2.77547	0.54003	2.68933		0.58867	3.11506		0.56613	3.49852	0.57235	3.38988		0.53189	3.38557	0.54489	3.52417		0.53072	2.09377
0.58897	3.34511	0.59922	3.54451			0.61059	2.76105		0.56026	3.03365	0.56249	2.93026		0.59565	3.21464		0.57425	3.55565	0.58838	3.42624		0.57968	2.1416	0.56249	2		0.58236	2.71084		0.52235	2.78401	0.54182	2.6947		0.59054	3.12739		0.568	3.5071	0.57425	3.40493		0.53365	3.38723	0.54669	3.53201		0.53248	2.09208
0.59091	3.36112	0.6012	3.56356			0.61248	2.76329		0.562	3.04473	0.56435	2.94316		0.5975	3.22233		0.57615	3.55898	0.59033	3.4378		0.58159	2.14717	0.56435	2		0.58419	2.71739		0.52407	2.79255	0.54361	2.70006		0.59241	3.13921		0.56988	3.51204	0.57614	3.41998		0.53541	3.38849	0.5485	3.53984		0.53424	2.08337
0.59286	3.37714	0.60317	3.58261			0.61438	2.76529		0.56374	3.05586	0.5662	2.95606		0.59934	3.22986		0.57805	3.56231	0.59227	3.44936		0.5835	2.15275	0.5662	2		0.58601	2.72394		0.5258	2.80109	0.54539	2.70542		0.59428	3.15043		0.57175	3.5138	0.57804	3.43502		0.53717	3.38975	0.5503	3.54767		0.53599	2.07573
0.5948	3.39316	0.60515	3.60167			0.61628	2.767		0.56548	3.06692	0.56806	2.96895		0.60119	3.23727		0.57994	3.56565	0.59421	3.46092		0.58542	2.15833	0.56806	2		0.58784	2.73043		0.52752	2.80914	0.54718	2.71079		0.59616	3.16093		0.57362	3.51556	0.57993	3.45007		0.53893	3.39101	0.55211	3.55551		0.53775	2.06531
0.59674	3.40918	0.60713	3.62072			0.61818	2.76827		0.56722	3.07799	0.56991	2.98185		0.60303	3.24451		0.58184	3.56898	0.59615	3.47248		0.58733	2.16391	0.56991	2		0.58967	2.73693		0.52925	2.81555	0.54897	2.71615		0.59803	3.17069		0.5755	3.51732	0.58183	3.46452		0.54069	3.39227	0.55391	3.56334		0.53951	2.0536
0.59869	3.42535	0.60911	3.63379			0.62008	2.76906		0.56896	3.08906	0.57177	2.99474		0.60488	3.25157		0.58373	3.56903	0.59809	3.48405		0.58924	2.16948	0.57177	2.00071		0.5915	2.74338		0.53097	2.82197	0.55076	2.72152		0.5999	3.17957		0.57737	3.51908	0.58372	3.47706		0.54246	3.39353	0.55571	3.5701		0.54127	2.04865
0.60063	3.44614	0.61108	3.6439			0.62197	2.76945		0.57071	3.10018	0.57363	3.00764		0.60673	3.25841		0.58563	3.56905	0.60003	3.49561		0.59116	2.17525	0.57363	2.00549		0.59333	2.74986		0.53269	2.82839	0.55255	2.72688		0.60178	3.18774		0.57925	3.52084	0.58562	3.4896		0.54422	3.39479	0.55752	3.57309		0.54302	2.02974
0.60257	3.46694	0.61306	3.654			0.62387	2.76951		0.57245	3.11125	0.57548	3.02053		0.60857	3.26502		0.58752	3.56906	0.60198	3.5		0.59307	2.18125	0.57548	2.01027		0.59516	2.75642		0.53442	2.8348	0.55433	2.73274		0.60365	3.19531		0.58112	3.5226	0.58751	3.50213		0.54598	3.39605	0.55932	3.57608		0.54478	2.02843
0.60452	3.48774	0.61504	3.66411			0.62577	2.76931		0.57419	3.12232	0.57734	3.03343		0.61042	3.2714		0.58942	3.56908	0.60392	3.5		0.59498	2.18724	0.57734	2.01505		0.59699	2.76332		0.53614	2.84122	0.55612	2.73989		0.60552	3.2023		0.583	3.52436	0.58941	3.51467		0.54774	3.39731	0.56113	3.57907		0.54654	2.01928
0.60646	3.50853	0.61702	3.67422			0.62767	2.7689		0.57593	3.13343	0.5792	3.04632		0.61226	3.27745		0.59131	3.5691	0.60586	3.5		0.5969	2.19324	0.5792	2.01983		0.59881	2.77036		0.53787	2.84763	0.55791	2.74705		0.6074	3.20874		0.58487	3.52612	0.5913	3.52721		0.5495	3.39888	0.56293	3.58206		0.54829	1.9963
0.60841	3.52933	0.61899	3.68432			0.62957	2.76835		0.57767	3.14436	0.58105	3.05922		0.61411	3.2832		0.59321	3.56912	0.6078	3.5		0.59881	2.19924	0.58105	2.02461		0.60064	2.77742		0.53959	2.85405	0.5597	2.7542		0.60927	3.21464		0.58675	3.52788	0.5932	3.53846		0.55126	3.40264	0.56474	3.58505		0.55005	1.98641
0.61035	3.55006	0.62097	3.69443			0.63146	2.76774		0.57941	3.15228	0.58291	3.07211		0.61595	3.28861		0.5951	3.56913	0.60974	3.5		0.60072	2.20524	0.58291	2.02938		0.60247	2.7844		0.54131	2.85807	0.56149	2.76135		0.61114	3.22003		0.58862	3.52963	0.59509	3.53846		0.55302	3.40639	0.56654	3.58804		0.55181	1.97073
0.61229	3.55729	0.62295	3.70453			0.63336	2.76713		0.58116	3.15985	0.58477	3.08501		0.6178	3.29365		0.597	3.56915	0.61169	3.5		0.60263	2.21124	0.58477	2.03416		0.6043	2.79111		0.54304	2.8611	0.56328	2.76851		0.61301	3.22495		0.5905	3.5313	0.59699	3.53846		0.55478	3.41015	0.56834	3.59103		0.55357	1.95655
0.61424	3.56452	0.62493	3.71464			0.63526	2.76657		0.5829	3.1674	0.58662	3.0979		0.61964	3.29831		0.59889	3.56917	0.61363	3.5		0.60455	2.21724	0.58662	2.03894		0.60613	2.79745		0.54476	2.86413	0.56506	2.77566		0.61489	3.22942		0.59237	3.53287	0.59888	3.53846		0.55655	3.41391	0.57015	3.59402		0.55532	1.95402
0.61618	3.57176	0.6269	3.72474			0.63716	2.76615		0.58464	3.17495	0.58848	3.1108		0.62149	3.30256		0.60079	3.56919	0.61557	3.5		0.60646	2.22324	0.58848	2.04372		0.60796	2.80324		0.54649	2.86716	0.56685	2.78281		0.61676	3.23347		0.59424	3.53443	0.60078	3.53846		0.55831	3.41767	0.57195	3.59685		0.55708	1.95084
0.61812	3.57899	0.62888	3.73391			0.63906	2.76593		0.58638	3.18252	0.59034	3.11538		0.62334	3.30643		0.60268	3.5692	0.61751	3.5		0.60837	2.22924	0.59034	2.0485		0.60979	2.80839		0.54821	2.87019	0.56864	2.78997		0.61863	3.23711		0.59612	3.536	0.60267	3.53846		0.56007	3.42142	0.57376	3.59968		0.55884	1.94269
0.62007	3.58622	0.63086	3.73834			0.64096	2.76597		0.58812	3.19008	0.59219	3.11538		0.62518	3.31		0.60458	3.56922	0.61945	3.5		0.61029	2.23524	0.59219	2.05328		0.61162	2.81274		0.54993	2.87322	0.57043	2.79712		0.62051	3.2404		0.59799	3.53756	0.60457	3.53846		0.56183	3.42518	0.57556	3.60252		0.5606	1.93681
0.62201	3.59345	0.63284	3.74276			0.64285	2.76633		0.58987	3.19762	0.59405	3.11538		0.62703	3.3133		0.60647	3.56924	0.6214	3.5		0.6122	2.24124	0.59405	2.05806		0.61344	2.81612		0.55166	2.87625	0.57222	2.80427		0.62238	3.24336		0.59987	3.53913	0.60646	3.53846		0.56359	3.42894	0.57737	3.60535		0.56235	1.92217
0.62396	3.60069	0.63481	3.74719			0.64475	2.76709		0.59161	3.20519	0.5959	3.11538		0.62887	3.31639		0.60837	3.56926	0.62334	3.5		0.61411	2.24723	0.5959	2.06283		0.61527	2.81918		0.55338	2.87928	0.574	2.81143		0.62425	3.24598		0.60174	3.5407	0.60836	3.53846		0.56535	3.4327	0.57917	3.60818		0.56411	1.92076
0.6259	3.60792	0.63679	3.75162			0.64665	2.76811		0.59335	3.21201	0.59776	3.11538		0.63072	3.31926		0.61026	3.56928	0.62528	3.5		0.61603	2.25307	0.59776	2.06761		0.6171	2.82221		0.5551	2.88231	0.57579	2.81858		0.62613	3.24832		0.60362	3.54226	0.61025	3.53846		0.56711	3.43608	0.58097	3.61102		0.56587	1.92089
0.62784	3.6266	0.63877	3.75604			0.64855	2.76927		0.59509	3.21391	0.59962	3.11538		0.63256	3.32193		0.61216	3.5693	0.62722	3.5		0.61794	2.25877	0.59962	2.07239		0.61893	2.82524		0.55683	2.88534	0.57758	2.82573		0.628	3.25039		0.60549	3.54383	0.61215	3.53846		0.56887	3.43879	0.58278	3.61385		0.56763	1.91652
0.62979	3.64532	0.64075	3.76047			0.65045	2.77058		0.59683	3.21506	0.60147	3.11538		0.63441	3.32445		0.61405	3.56931	0.62916	3.5		0.61985	2.26447	0.60147	2.07717		0.62076	2.82827		0.55855	2.88837	0.57937	2.83288		0.62987	3.25224		0.60737	3.54539	0.61404	3.53846		0.57064	3.44149	0.58458	3.61668		0.56938	1.91674
0.63173	3.66405	0.64272	3.76063			0.65234	2.77202		0.59857	3.2162	0.60333	3.11538		0.63625	3.32682		0.61595	3.56933	0.6311	3.5		0.62177	2.27017	0.60333	2.08195		0.62259	2.83131		0.56028	2.8914	0.58116	2.84004		0.63174	3.25395		0.60924	3.54696	0.61594	3.53846		0.5724	3.44419	0.58639	3.61951		0.57114	1.91025
0.63367	3.68278	0.6447	3.75805			0.65424	2.77358		0.60032	3.21735	0.60519	3.11538		0.6381	3.32907		0.61785	3.56935	0.63305	3.5		0.62368	2.27587	0.60519	2.08673		0.62442	2.83434		0.562	2.89443	0.58295	2.84719		0.63362	3.2556		0.61112	3.54852	0.61784	3.53846		0.57416	3.44689	0.58819	3.62235		0.5729	1.89944
0.63562	3.70151	0.64668	3.75548			0.65614	2.77525		0.60206	3.21849	0.60704	3.11538		0.63995	3.33122		0.61974	3.56937	0.63499	3.5		0.62559	2.28157	0.60704	2.09151		0.62624	2.83739		0.56372	2.90796	0.58473	2.85434		0.63549	3.25721		0.61299	3.54998	0.61973	3.53846		0.57592	3.44959	0.59	3.62518		0.57465	1.90735
0.63756	3.72024	0.64866	3.7529			0.65804	2.77702		0.6038	3.21963	0.6089	3.11538		0.64179	3.33329		0.62164	3.56939	0.63693	3.5		0.62751	2.28727	0.6089	2.09628		0.62807	2.84042		0.56545	2.92234	0.58652	2.8615		0.63736	3.25879		0.61487	3.548	0.62163	3.53969		0.57768	3.45229	0.5918	3.62801		0.57641	1.92076
0.63951	3.73383	0.65064	3.75032			0.65994	2.77889		0.60554	3.22078	0.61076	3.11538		0.64364	3.33529		0.62353	3.56941	0.63887	3.5		0.62942	2.29297	0.61076	2.10106		0.6299	2.84346		0.56717	2.93673	0.58831	2.86865		0.63924	3.26035		0.61674	3.54603	0.62352	3.54126		0.57944	3.45499	0.5936	3.63086		0.57817	1.8944
0.64145	3.73566	0.65261	3.74775			0.66183	2.78081		0.60728	3.22191	0.61261	3.11538		0.64548	3.33726		0.62543	3.56942	0.64081	3.5		0.63133	2.29868	0.61261	2.10584		0.63173	2.84648		0.5689	2.95111	0.5901	2.8758		0.64111	3.26189		0.61861	3.54406	0.62542	3.54283		0.5812	3.4577	0.59541	3.63385		0.57993	1.88605
0.64339	3.73748	0.65459	3.74517			0.66373	2.7828		0.60902	3.22306	0.61447	3.11538		0.64733	3.33923		0.62732	3.56944	0.64276	3.5		0.63324	2.30438	0.61447	2.11062		0.63356	2.84952		0.57062	2.9655	0.59189	2.88296		0.64298	3.26344		0.62049	3.54209	0.62731	3.54439		0.58296	3.46078	0.59721	3.63684		0.58168	1.87538
0.64534	3.73931	0.65657	3.74259			0.66563	2.78485		0.61077	3.2242	0.61632	3.11538		0.64917	3.3412		0.62922	3.56946	0.6447	3.50426		0.63516	2.31008	0.61632	2.1154		0.63539	2.85255		0.57234	2.97988	0.59367	2.88977		0.64485	3.26498		0.62236	3.54011	0.62921	3.54596		0.58473	3.46491	0.59902	3.63983		0.58344	1.88169
0.64728	3.74113	0.65855	3.74001			0.66753	2.78693		0.61251	3.22535	0.61818	3.11538		0.65102	3.34318		0.63111	3.56948	0.64664	3.51069		0.63707	2.31578	0.61818	2.12018		0.63722	2.8556		0.57407	2.98621	0.59546	2.89647		0.64673	3.26652		0.62424	3.53814	0.6311	3.54753		0.58649	3.46904	0.60082	3.64282		0.5852	1.87149
0.64923	3.74296	0.66052	3.73744			0.66943	2.78904		0.61425	3.22648	0.62004	3.11538		0.65286	3.345		0.63301	3.5695	0.64858	3.51711		0.63898	2.32148	0.62004	2.12496		0.63904	2.85863		0.57579	2.99156	0.59725	2.90318		0.6486	3.26809		0.62611	3.53617	0.633	3.5491		0.58825	3.47316	0.60263	3.64581		0.58696	1.86169
0.65117	3.74303	0.6625	3.73486			0.67133	2.79117		0.61599	3.22763	0.62189	3.11538		0.65471	3.34653		0.6349	3.56952	0.65052	3.52353		0.6409	2.32718	0.62189	2.12974		0.64087	2.86164		0.57752	2.99691	0.59904	2.90988		0.65047	3.26968		0.62799	3.53419	0.63489	3.55066		0.59001	3.47729	0.60443	3.6488		0.58871	1.86559
0.65311	3.74305	0.66448	3.73265			0.67322	2.7933		0.61773	3.22877	0.62375	3.11538		0.65656	3.34787		0.6368	3.56906	0.65246	3.52995		0.64281	2.33375	0.62375	2.13452		0.6427	2.86469		0.57924	3.00226	0.60083	2.91659		0.65235	3.2713		0.62986	3.53222	0.63679	3.55223		0.59177	3.48141	0.60623	3.65179		0.59047	1.86233
0.65506	3.74307	0.66646	3.73083			0.67512	2.79561		0.61947	3.22991	0.62561	3.11538		0.6584	3.34905		0.63869	3.56742	0.65441	3.53638		0.64472	2.34032	0.62561	2.1393		0.64453	2.86772		0.58096	3.00761	0.60262	2.92329		0.65422	3.27296		0.63174	3.53133	0.63868	3.5538		0.59353	3.48554	0.60804	3.65478		0.59223	1.85373
0.657	3.74308	0.66843	3.72901			0.67702	2.79819		0.62122	3.23105	0.62746	3.11538		0.66025	3.35011		0.64059	3.56578	0.65635	3.5428		0.64664	2.3469	0.62746	2.14408		0.64636	2.87076		0.58269	3.01296	0.6044	2.93		0.65609	3.27467		0.63361	3.53234	0.64058	3.55536		0.59529	3.48966	0.60984	3.65778		0.59399	1.84294
0.65894	3.7431	0.67041	3.72719			0.67892	2.80106		0.62296	3.23221	0.62932	3.11773		0.66209	3.3511		0.64248	3.56414	0.65829	3.54922		0.64855	2.35347	0.62932	2.14886		0.64819	2.87379		0.58441	3.01831	0.60619	2.9367		0.65797	3.27643		0.63549	3.53335	0.64247	3.55693		0.59705	3.49379	0.61165	3.66077		0.59574	1.84975
0.66089	3.74312	0.67239	3.72537			0.68082	2.80426		0.6247	3.23311	0.63118	3.1208		0.66394	3.35208		0.64438	3.5625	0.66023	3.55565		0.65046	2.36004	0.63118	2.15364		0.65002	2.87682		0.58614	3.02366	0.60798	2.94341		0.65984	3.27828		0.63736	3.53436	0.64437	3.5585		0.59881	3.49792	0.61345	3.66376		0.5975	1.85811
0.66283	3.74314	0.67437	3.72355			0.68271	2.8078		0.62644	3.23398	0.63303	3.12387		0.66578	3.35306		0.64627	3.56086	0.66217	3.56207		0.65238	2.36662	0.63303	2.15994		0.65185	2.87985		0.58786	3.02901	0.60977	2.95011		0.66171	3.28014		0.63923	3.53538	0.64626	3.56007		0.60058	3.50204	0.61526	3.66675		0.59926	1.84907
0.66478	3.74316	0.67634	3.72173			0.68461	2.81171		0.62818	3.23486	0.63489	3.12694		0.66763	3.35411		0.64817	3.55922	0.66412	3.56849		0.65429	2.37319	0.63489	2.16631		0.65367	2.88289		0.58958	3.03315	0.61156	2.95682		0.66358	3.28202		0.64111	3.53639	0.64816	3.56163		0.60234	3.50617	0.61706	3.66748		0.60102	1.84857
0.66672	3.74318	0.67832	3.71991			0.68651	2.816		0.62992	3.23575	0.63675	3.13002		0.66947	3.35526		0.65006	3.55758	0.66606	3.57491		0.6562	2.37976	0.63675	2.17268		0.6555	2.88593		0.59131	3.03711	0.61334	2.96353		0.66546	3.28389		0.64298	3.5374	0.65005	3.5632		0.6041	3.50964	0.61886	3.66749		0.60277	1.83804
0.66866	3.7432	0.6803	3.71809			0.68841	2.82069		0.63167	3.23663	0.6386	3.13309		0.67132	3.35657		0.65196	3.55594	0.668	3.57794		0.65812	2.38634	0.6386	2.17905		0.65733	2.88897		0.59303	3.04107	0.61513	2.97023		0.66733	3.28576		0.64486	3.53842	0.65195	3.56477		0.60586	3.51215	0.62067	3.6675		0.60453	1.85284
0.67061	3.74322	0.68228	3.71627			0.69031	2.82581		0.63341	3.2375	0.64046	3.13616		0.67317	3.35807		0.65385	3.5543	0.66994	3.57942		0.66003	2.39291	0.64046	2.18542		0.65916	2.892		0.59476	3.04502	0.61692	2.97694		0.6692	3.28763		0.64673	3.53943	0.65384	3.56633		0.60762	3.51466	0.62247	3.66751		0.60629	1.86264
0.67255	3.74323	0.68425	3.71444			0.69221	2.8314		0.63515	3.23838	0.64231	3.13923		0.67501	3.35981		0.65575	3.55266	0.67188	3.5809		0.66194	2.39948	0.64231	2.1918		0.66099	2.89503		0.59648	3.04898	0.61871	2.98364		0.67108	3.2895		0.64861	3.54044	0.65574	3.5679		0.60938	3.51717	0.62428	3.66752		0.60804	1.8644
0.67449	3.74325	0.68623	3.71026			0.6941	2.83746		0.63689	3.23926	0.64417	3.1423		0.67686	3.36185		0.65764	3.55102	0.67383	3.58239		0.66385	2.40606	0.64417	2.19817		0.66282	2.89806		0.5982	3.05294	0.6205	2.99035		0.67295	3.29136		0.65048	3.54622	0.65763	3.56947		0.61114	3.51967	0.62608	3.66753		0.6098	1.86784
0.67644	3.74412	0.68821	3.70607			0.696	2.84402		0.63863	3.24014	0.64603	3.14537		0.6787	3.36422		0.65954	3.55117	0.67577	3.58387		0.66577	2.41263	0.64603	2.20454		0.66465	2.9011		0.59993	3.0569	0.62229	2.99705		0.67482	3.29323		0.65236	3.55419	0.65953	3.57104		0.6129	3.52218	0.62789	3.66754		0.61156	1.86436
0.67838	3.74545	0.69019	3.70188			0.6979	2.85157		0.64037	3.24103	0.64788	3.14844		0.68055	3.36694		0.66144	3.55219	0.67771	3.58535		0.66768	2.4192	0.64788	2.21091		0.66647	2.90414		0.60165	3.06085	0.62407	3.00167		0.6767	3.2951		0.65423	3.56216	0.66142	3.5726		0.61467	3.52469	0.62969	3.66755		0.61332	1.88099
0.68033	3.74678	0.69217	3.6977			0.6998	2.86084		0.64212	3.24192	0.64974	3.15151		0.68239	3.37015		0.66333	3.55322	0.67965	3.58683		0.66959	2.42578	0.64974	2.21728		0.6683	2.90707		0.60337	3.06481	0.62586	3.00465		0.67857	3.29697		0.65611	3.57013	0.66332	3.57417		0.61643	3.5272	0.63149	3.66756		0.61507	1.87997
0.68227	3.74811	0.69414	3.69351			0.7017	2.8716		0.64386	3.24314	0.6516	3.15385		0.68424	3.3741		0.66523	3.55424	0.68159	3.58831		0.67151	2.43235	0.6516	2.22365		0.67013	2.90949		0.6051	3.06861	0.62765	3.00763		0.68044	3.29884		0.65798	3.57809	0.66522	3.57574		0.61819	3.52971	0.6333	3.66757		0.61683	1.88651
0.68421	3.74945	0.69612	3.68933			0.70359	2.88375		0.6456	3.24452	0.65345	3.15385		0.68608	3.37881		0.66712	3.55527	0.68353	3.5898		0.67342	2.43892	0.65345	2.23003		0.67196	2.91119		0.60682	3.07076	0.62944	3.01061		0.68231	3.3007		0.65986	3.58606	0.66711	3.5773		0.61995	3.53222	0.6351	3.66758		0.61859	1.88856
0.68616	3.75078	0.6981	3.68514			0.70549	2.89717		0.64734	3.2459	0.65531	3.15385		0.68793	3.38409		0.66902	3.55629	0.68548	3.59128		0.67533	2.4453	0.65531	2.2364		0.67379	2.91233		0.60855	3.07292	0.63123	3.01359		0.68419	3.30257		0.66173	3.59403	0.66901	3.57887		0.62171	3.53484	0.63691	3.66758		0.62035	1.89681
0.6881	3.75211	0.70008	3.68095			0.70739	2.91178		0.64908	3.24728	0.65717	3.15385		0.68978	3.38985		0.67091	3.55732	0.68742	3.59276		0.67725	2.45133	0.65717	2.24277		0.67562	2.91295		0.61027	3.07507	0.63301	3.01657		0.68606	3.30444		0.6636	3.602	0.6709	3.58044		0.62347	3.53755	0.63871	3.66759		0.6221	1.89267
0.69004	3.75344	0.70205	3.67677			0.70929	2.92749		0.65082	3.24866	0.65902	3.15385		0.69162	3.39592		0.67281	3.55834	0.68936	3.59424		0.67916	2.45735	0.65902	2.24914		0.67745	2.91312		0.61199	3.07722	0.6348	3.01955		0.68793	3.30632		0.66548	3.60996	0.6728	3.58201		0.62523	3.54025	0.64052	3.6676		0.62386	1.90396
0.69199	3.75478	0.70403	3.67414			0.71119	2.94406		0.65257	3.25004	0.66088	3.15385		0.69347	3.40213		0.6747	3.55937	0.6913	3.59573		0.68107	2.46338	0.66088	2.25551		0.67927	2.91291		0.61372	3.07937	0.63659	3.02253		0.68981	3.30819		0.66735	3.61793	0.67469	3.58357		0.62699	3.54295	0.64232	3.66589		0.62562	1.91035
0.69393	3.75611	0.70601	3.67181			0.71308	2.96143		0.65431	3.25142	0.66273	3.15385		0.69531	3.40836		0.6766	3.56064	0.69324	3.59721		0.68299	2.46941	0.66273	2.26188		0.6811	2.91237		0.61544	3.08152	0.63838	3.02551		0.69168	3.31005		0.66923	3.62119	0.67659	3.58514		0.62876	3.54565	0.64412	3.66177		0.62738	1.92304
0.69588	3.75744	0.70799	3.66947			0.71498	2.97949		0.65605	3.2528	0.66459	3.15385		0.69716	3.41452		0.67849	3.56418	0.69519	3.59869		0.6849	2.47544	0.66459	2.26825		0.68293	2.9116		0.61717	3.08367	0.64017	3.02849		0.69355	3.31192		0.6711	3.62443	0.67848	3.58671		0.63052	3.54835	0.64593	3.65766		0.62913	1.92352
0.69782	3.75877	0.70996	3.66714			0.71688	2.99812		0.65779	3.25418	0.66645	3.15385		0.699	3.42042		0.68039	3.56771	0.69713	3.60017		0.68681	2.48147	0.66645	2.27732		0.68476	2.91065		0.61889	3.08582	0.64196	3.03147		0.69542	3.31379		0.67298	3.62766	0.68038	3.58828		0.63228	3.55105	0.64773	3.65354		0.63089	1.91942
0.69976	3.76011	0.71194	3.6648			0.71878	3.01717		0.65953	3.25556	0.6683	3.15385		0.70085	3.42593		0.68228	3.57125	0.69907	3.60165		0.68873	2.4875	0.6683	2.28688		0.68659	2.9096		0.62061	3.08797	0.64374	3.03445		0.6973	3.31566		0.67485	3.63089	0.68227	3.58984		0.63404	3.55375	0.64954	3.64942		0.63265	1.91564
0.70171	3.76144	0.71392	3.66247			0.72068	3.03651		0.66127	3.25693	0.67016	3.15385		0.70269	3.43088		0.68418	3.57479	0.70101	3.60314		0.69064	2.49353	0.67016	2.29644		0.68842	2.9085		0.62234	3.09013	0.64553	3.03743		0.69917	3.31753		0.67673	3.63412	0.68417	3.59141		0.6358	3.55645	0.65134	3.6453		0.6344	1.92683
0.70365	3.76277	0.7159	3.66013			0.72258	3.056		0.66302	3.25832	0.67202	3.15385		0.70454	3.43533		0.68607	3.57833	0.70295	3.60462		0.69255	2.49955	0.67202	2.306		0.69025	2.90743		0.62406	3.09228	0.64732	3.03976		0.70104	3.31939		0.6786	3.63736	0.68606	3.59298		0.63756	3.55638	0.65315	3.64118		0.63616	1.936
0.70559	3.76181	0.71787	3.65779			0.72447	3.0755		0.66476	3.25969	0.67387	3.15385		0.70639	3.43964		0.68797	3.58187	0.7049	3.6061		0.69446	2.50558	0.67387	2.31556		0.69208	2.90646		0.62579	3.09443	0.64911	3.04175		0.70292	3.32126		0.68048	3.64059	0.68796	3.59454		0.63932	3.55406	0.65495	3.63707		0.63792	1.93925
0.70754	3.76079	0.71985	3.65546			0.72637	3.09488		0.6665	3.26107	0.67573	3.15385		0.70823	3.44388		0.68986	3.5854	0.70684	3.60758		0.69638	2.51161	0.67573	2.32511		0.6939	2.90564		0.62751	3.09658	0.6509	3.04374		0.70479	3.32313		0.68235	3.64382	0.68985	3.59611		0.64108	3.55174	0.65675	3.63295		0.63968	1.94002
0.70948	3.75978	0.72183	3.65312			0.72827	3.11401		0.66824	3.26858	0.67759	3.15385		0.71008	3.44807		0.69176	3.58894	0.70878	3.60907		0.69829	2.51764	0.67759	2.33467		0.69573	2.90508		0.62923	3.09873	0.65268	3.04572		0.70666	3.325		0.68423	3.64705	0.69175	3.59768		0.64285	3.54942	0.65856	3.62711		0.64143	1.94941
0.71143	3.75877	0.72381	3.65079			0.73017	3.13273		0.66998	3.28035	0.67944	3.15729		0.71192	3.45224		0.69365	3.59248	0.71072	3.61055		0.7002	2.52367	0.67944	2.34423		0.69756	2.9048		0.63096	3.10088	0.65447	3.04771		0.70854	3.32688		0.6861	3.64833	0.69364	3.59925		0.64461	3.54709	0.66036	3.61981		0.64319	1.96474
0.71337	3.75775	0.72578	3.64845			0.73207	3.15102		0.67173	3.29209	0.6813	3.16282		0.71377	3.45637		0.69555	3.59602	0.71266	3.61203		0.70212	2.5297	0.6813	2.35379		0.69939	2.9049		0.63268	3.10303	0.65626	3.0497		0.71041	3.32875		0.68797	3.64962	0.69554	3.60081		0.64637	3.54477	0.66217	3.6125		0.64495	1.97688
0.71531	3.75674	0.72776	3.64612			0.73396	3.16855		0.67347	3.30388	0.68316	3.16835		0.71561	3.46045		0.69744	3.60046	0.7146	3.61351		0.70403	2.53572	0.68316	2.36335		0.70122	2.90542		0.63441	3.10519	0.65805	3.05168		0.71228	3.33062		0.68985	3.6509	0.69743	3.60238		0.64813	3.54245	0.66397	3.60519		0.64671	1.98235
0.71726	3.75572	0.72974	3.64378			0.73586	3.18566		0.67521	3.31562	0.68501	3.17387		0.71746	3.4645		0.69934	3.60985	0.71655	3.61499		0.70594	2.54175	0.68501	2.3729		0.70305	2.90645		0.63613	3.10734	0.65984	3.05367		0.71415	3.33248		0.69172	3.65219	0.69933	3.60395		0.64989	3.54013	0.66577	3.59789		0.64846	2.0022
0.7192	3.75471	0.73172	3.64145			0.73776	3.20256		0.67695	3.32735	0.68687	3.1794		0.7193	3.46854		0.70124	3.61924	0.71849	3.62013		0.70786	2.54778	0.68687	2.38246		0.70488	2.90758		0.63785	3.10949	0.66163	3.05566		0.71603	3.33436		0.6936	3.65347	0.70122	3.60551		0.65165	3.53781	0.66758	3.59058		0.65022	2.01381
0.72115	3.7537	0.7337	3.63911			0.73966	3.21929		0.67869	3.33913	0.68872	3.18493		0.72115	3.47252		0.70313	3.62863	0.72043	3.62656		0.70977	2.55785	0.68872	2.39284		0.7067	2.90874		0.63958	3.11164	0.66341	3.05764		0.7179	3.33622		0.69547	3.65476	0.70312	3.60708		0.65341	3.53548	0.66938	3.58328		0.65198	2.0153
0.72309	3.75335	0.73567	3.63761			0.74156	3.23588		0.68043	3.35088	0.69058	3.19045		0.723	3.47649		0.70503	3.63803	0.72237	3.63298		0.71168	2.56935	0.69058	2.40346		0.70853	2.90993		0.6413	3.11379	0.6652	3.05963		0.71977	3.33809		0.69735	3.65604	0.70501	3.60865		0.65517	3.53315	0.67119	3.57597		0.65374	2.02099
0.72503	3.75337	0.73765	3.63701			0.74345	3.25234		0.68218	3.3628	0.69244	3.19598		0.72484	3.48041		0.70692	3.64742	0.72431	3.6394		0.7136	2.58085	0.69244	2.41408		0.71036	2.91119		0.64303	3.11595	0.66699	3.06162		0.72165	3.33996		0.69922	3.65682	0.70691	3.61022		0.65694	3.53066	0.67299	3.56866		0.65549	2.03472
0.72698	3.75339	0.73963	3.63642			0.74535	3.26872		0.68392	3.37498	0.69429	3.20151		0.72669	3.48432		0.70882	3.65681	0.72626	3.64583		0.71551	2.59236	0.69429	2.4247		0.71219	2.91253		0.64475	3.1181	0.66878	3.0636		0.72352	3.34183		0.7011	3.65683	0.7088	3.61178		0.6587	3.52817	0.6748	3.56136		0.65725	2.05809
0.72892	3.75341	0.74161	3.63583			0.74725	3.28504		0.68566	3.38722	0.69615	3.20703		0.72853	3.48812		0.71071	3.6662	0.7282	3.65225		0.71742	2.60386	0.69615	2.43532		0.71402	2.91398		0.64647	3.12025	0.67057	3.06559		0.72539	3.34369		0.70297	3.65685	0.7107	3.61335		0.66046	3.52568	0.6766	3.55405		0.65901	2.06589
0.73086	3.75343	0.74358	3.63523			0.74915	3.30133		0.6874	3.39944	0.69801	3.21256		0.73038	3.49169		0.71261	3.6756	0.73014	3.65867		0.71934	2.61536	0.69801	2.44594		0.71585	2.91556		0.6482	3.1224	0.67235	3.06758		0.72727	3.34557		0.70485	3.65687	0.7126	3.61492		0.66222	3.52319	0.6784	3.54675		0.66077	2.0844
0.73281	3.75344	0.74556	3.63464			0.75105	3.31761		0.68914	3.41162	0.69986	3.21808		0.73222	3.49507		0.7145	3.68499	0.73208	3.6651		0.72125	2.62687	0.69986	2.45656		0.71768	2.91731		0.64992	3.12455	0.67414	3.06956		0.72914	3.34744		0.70672	3.65689	0.71449	3.61685		0.66398	3.5207	0.68021	3.53944		0.66252	2.09746
0.73475	3.75346	0.74754	3.63405			0.75295	3.33391		0.69088	3.42384	0.70172	3.22361		0.73407	3.49828		0.7164	3.69438	0.73402	3.67152		0.72316	2.63837	0.70172	2.46717		0.7195	2.91923		0.65164	3.12663	0.67593	3.07155		0.73101	3.34931		0.70859	3.65691	0.71639	3.61894		0.66574	3.51821	0.68201	3.53213		0.66428	2.11599
0.7367	3.75348	0.74952	3.63345			0.75484	3.35032		0.69263	3.43608	0.70358	3.22914		0.73591	3.50134		0.71829	3.69862	0.73596	3.67794		0.72507	2.64987	0.70358	2.47779		0.72133	2.92137		0.65337	3.12522	0.67772	3.07354		0.73288	3.35117		0.71047	3.65692	0.71828	3.62103		0.6675	3.51572	0.68382	3.52483		0.66604	2.12035
0.73864	3.7535	0.75149	3.63286			0.75674	3.36683		0.69437	3.44826	0.70543	3.23466		0.73776	3.50431		0.72019	3.70216	0.73791	3.68437		0.72699	2.66137	0.70543	2.48841		0.72316	2.92372		0.65509	3.12381	0.67951	3.07552		0.73476	3.35305		0.71234	3.65694	0.72018	3.62312		0.66926	3.51323	0.68562	3.51924		0.66779	2.12108
0.74058	3.75352	0.75347	3.63226			0.75864	3.38336		0.69611	3.46047	0.70729	3.24019		0.7396	3.50721		0.72208	3.7057	0.73985	3.69079		0.7289	2.67288	0.70729	2.49903		0.72499	2.92634		0.65682	3.12241	0.6813	3.07692		0.73663	3.35491		0.71422	3.65696	0.72207	3.62521		0.67102	3.51074	0.68743	3.51528		0.66955	2.148
0.74253	3.75354	0.75545	3.63167			0.76054	3.40008		0.69785	3.47271	0.70914	3.24572		0.74145	3.51007		0.72398	3.70924	0.74179	3.69721		0.73081	2.68438	0.70914	2.50965		0.72682	2.92924		0.65854	3.121	0.68308	3.07692		0.7385	3.35684		0.71609	3.65698	0.72397	3.6273		0.67279	3.5076	0.68923	3.51131		0.67131	2.1548
0.74447	3.75356	0.75743	3.63108			0.76244	3.41694		0.69959	3.4849	0.711	3.25124		0.7433	3.51292		0.72587	3.71277	0.74373	3.70364		0.73273	2.69588	0.711	2.52027		0.72865	2.93243		0.66026	3.11959	0.68487	3.07692		0.74038	3.359		0.71797	3.65699	0.72586	3.62939		0.67455	3.50294	0.69103	3.50735		0.67307	2.17794
0.74641	3.75358	0.7594	3.63048			0.76433	3.434		0.70133	3.49709	0.71286	3.25677		0.74514	3.51581		0.72777	3.71631	0.74567	3.71006		0.73464	2.70738	0.71286	2.53089		0.73048	2.93578		0.66199	3.11818	0.68666	3.07692		0.74225	3.36144		0.71984	3.65701	0.72776	3.63148		0.67631	3.49829	0.69284	3.50338		0.67482	2.18135
0.74836	3.75359	0.76138	3.62989			0.76623	3.4513		0.70308	3.50936	0.71471	3.26229		0.74699	3.51877		0.72966	3.71985	0.74762	3.71648		0.73655	2.72097	0.71471	2.54151		0.73231	2.93918		0.66371	3.11773	0.68845	3.07692		0.74412	3.36413		0.72172	3.65703	0.72965	3.63357		0.67807	3.49363	0.69464	3.49942		0.67658	2.18444
0.7503	3.75361	0.76336	3.6293			0.76813	3.46887		0.70482	3.52145	0.71657	3.26782		0.74883	3.5218		0.73156	3.72339	0.74956	3.7229		0.73847	2.7368	0.71657	2.55213		0.73413	2.94263		0.66544	3.12001	0.69024	3.07692		0.74599	3.36703		0.72359	3.65794	0.73155	3.63566		0.67983	3.48898	0.69645	3.49545		0.67834	2.19958
0.75225	3.75363	0.76534	3.6287			0.77003	3.48705		0.70656	3.52967	0.71843	3.28296		0.75068	3.52497		0.73345	3.72693	0.7515	3.72933		0.74038	2.75263	0.71843	2.56275		0.73596	2.94614		0.66716	3.12229	0.69202	3.07692		0.74787	3.37012		0.72547	3.65889	0.73344	3.63775		0.68159	3.48432	0.69825	3.49149		0.6801	2.23206
0.75419	3.75365	0.76731	3.63111			0.77193	3.5058		0.7083	3.53767	0.72028	3.30138		0.75252	3.52828		0.73535	3.73046	0.75344	3.73575		0.74229	2.76845	0.72028	2.57336		0.73779	2.94969		0.66888	3.12457	0.69381	3.07692		0.74974	3.37339		0.72734	3.65984	0.73534	3.63984		0.68335	3.47967	0.70006	3.48752		0.68185	2.23527
0.75613	3.75367	0.76929	3.63447			0.77383	3.52499		0.71004	3.54563	0.72214	3.3198		0.75437	3.53179		0.73724	3.734	0.75538	3.74217		0.74421	2.78428	0.72214	2.59175		0.73962	2.95328		0.67061	3.12684	0.6956	3.07692		0.75161	3.37682		0.72922	3.66078	0.73723	3.64193		0.68511	3.47501	0.70186	3.48356		0.68361	2.25967
0.75808	3.75369	0.77127	3.63782			0.77572	3.5445		0.71178	3.55359	0.724	3.33822		0.75621	3.53552		0.73914	3.73754	0.75733	3.7486		0.74612	2.80011	0.724	2.61406		0.74145	2.95691		0.67233	3.12912	0.69739	3.07692		0.75349	3.38037		0.73109	3.66173	0.73913	3.64402		0.68688	3.47036	0.70366	3.47959		0.68537	2.25366
0.76002	3.75371	0.77325	3.64118			0.77762	3.56422		0.71353	3.56154	0.72585	3.35664		0.75806	3.53956		0.74104	3.74108	0.75927	3.75502		0.74803	2.81594	0.72585	2.63636		0.74328	2.96056		0.67406	3.1314	0.69918	3.07692		0.75536	3.38401		0.73296	3.66268	0.74102	3.64611		0.68864	3.4657	0.70547	3.47563		0.68713	2.26793
0.76196	3.75373	0.77523	3.64454			0.77952	3.58412		0.71527	3.56954	0.72771	3.37506		0.75991	3.54404		0.74293	3.74525	0.76121	3.76144		0.74995	2.83176	0.72771	2.65866		0.74511	2.96424		0.67578	3.13368	0.70096	3.07692		0.75723	3.38773		0.73484	3.66363	0.74292	3.6482		0.6904	3.46105	0.70727	3.47184		0.68888	2.28447
0.76391	3.75374	0.7772	3.6479			0.78142	3.60389		0.71701	3.5775	0.72957	3.39348		0.76175	3.54893		0.74483	3.75197	0.76315	3.76787		0.75186	2.84759	0.72957	2.68096		0.74693	2.96796		0.6775	3.13595	0.70275	3.07692		0.75911	3.3915		0.73671	3.66457	0.74481	3.65029		0.69216	3.46089	0.70908	3.4687		0.69064	2.29934
0.76585	3.75376	0.77918	3.65126			0.78332	3.62348		0.71875	3.58545	0.73142	3.4119		0.7636	3.55423		0.74672	3.75869	0.76509	3.77574		0.75377	2.86342	0.73142	2.70326		0.74876	2.97168		0.67923	3.13823	0.70454	3.07692		0.76098	3.3953		0.73859	3.66552	0.74671	3.65238		0.69392	3.46166	0.71088	3.46555		0.6924	2.32279
0.7678	3.75378	0.78116	3.65461			0.78521	3.6428		0.72049	3.59344	0.73328	3.43032		0.76544	3.55994		0.74862	3.7654	0.76703	3.784		0.75568	2.87924	0.73328	2.72556		0.75059	2.97544		0.68095	3.14051	0.70633	3.07692		0.76285	3.39911		0.74046	3.66647	0.7486	3.65572		0.69568	3.46243	0.71269	3.4624		0.69415	2.3378
0.76974	3.7538	0.78314	3.65797			0.78711	3.66171		0.72223	3.60181	0.73513	3.44875		0.76729	3.56607		0.75051	3.77212	0.76898	3.79225		0.7576	2.89507	0.73513	2.74786		0.75242	2.97918		0.68268	3.14279	0.70812	3.07692		0.76472	3.40291		0.74234	3.67146	0.7505	3.66199		0.69744	3.4632	0.71449	3.45926		0.69591	2.33116
0.77168	3.75382	0.78511	3.66133			0.78901	3.6801		0.72398	3.61098	0.73699	3.46717		0.76913	3.5726		0.75241	3.77884	0.77092	3.80051		0.75951	2.9109	0.73699	2.77016		0.75425	2.98297		0.6844	3.14507	0.70991	3.07692		0.7666	3.40666		0.74421	3.67921	0.75239	3.66826		0.6992	3.46397	0.71629	3.45611		0.69767	2.34278
0.77363	3.75384	0.78709	3.66469			0.79091	3.69786		0.72572	3.62026	0.73885	3.48559		0.77098	3.57954		0.7543	3.78556	0.77286	3.80877		0.76142	2.92673	0.73885	2.79246		0.75608	2.98673		0.68612	3.14673	0.71169	3.07692		0.76847	3.41036		0.74609	3.68696	0.75429	3.67453		0.70097	3.46474	0.7181	3.45296		0.69943	2.37245
0.77557	3.75386	0.78907	3.66805			0.79281	3.71479		0.72746	3.6295	0.7407	3.50401		0.77282	3.58691		0.7562	3.79228	0.7748	3.81703		0.76334	2.94255	0.7407	2.81476		0.75791	2.99051		0.68785	3.14773	0.71348	3.07692		0.77034	3.41397		0.74796	3.69471	0.75618	3.6808		0.70273	3.46551	0.7199	3.44982		0.70118	2.38285
0.77752	3.75388	0.79105	3.67141			0.7947	3.73112		0.7292	3.63872	0.74256	3.52243		0.77467	3.59464		0.75809	3.79899	0.77674	3.82529		0.76525	2.95838	0.74256	2.83706		0.75973	2.99427		0.68957	3.14873	0.71527	3.07692		0.77222	3.41747		0.74984	3.70246	0.75808	3.68707		0.70449	3.46628	0.72171	3.44667		0.70294	2.40115
0.77946	3.7539	0.79302	3.67476			0.7966	3.74728		0.73094	3.64799	0.74442	3.54085		0.77652	3.60274		0.75999	3.80571	0.77869	3.83355		0.76716	2.97421	0.74442	2.86031		0.76156	2.99803		0.6913	3.14974	0.71706	3.08112		0.77409	3.42084		0.75171	3.71021	0.75998	3.69334		0.70625	3.46705	0.72351	3.44352		0.7047	2.41672
0.7814	3.75391	0.795	3.67898			0.7985	3.76334		0.73268	3.65724	0.74627	3.55927		0.77836	3.61123		0.76188	3.81243	0.78063	3.84181		0.76908	2.99004	0.74627	2.8842		0.76339	3.00186		0.69302	3.15074	0.71885	3.08559		0.77596	3.42416		0.75358	3.71886	0.76187	3.6996		0.70801	3.46782	0.72532	3.44038		0.70646	2.44311
0.78335	3.75393	0.79698	3.68487			0.8004	3.77928		0.73443	3.66647	0.74813	3.57769		0.78021	3.6201		0.76378	3.81915	0.78257	3.85006		0.77099	3.00822	0.74813	2.9081		0.76522	3.00572		0.69474	3.15174	0.72063	3.09006		0.77784	3.42746		0.75546	3.72907	0.76377	3.70587		0.70977	3.46859	0.72712	3.43723		0.70821	2.46069
0.78529	3.75448	0.79896	3.69076			0.8023	3.7952		0.73617	3.67572	0.74999	3.59611		0.78205	3.62935		0.76567	3.82587	0.78451	3.85832		0.7729	3.02693	0.74999	2.93199		0.76705	3.00966		0.69647	3.15274	0.72242	3.09453		0.77971	3.43074		0.75733	3.73929	0.76566	3.71214		0.71153	3.46936	0.72892	3.43859		0.70997	2.48615
0.78723	3.75531	0.80093	3.69666			0.8042	3.81109		0.73791	3.68498	0.75184	3.61454		0.7839	3.63895		0.76757	3.83258	0.78645	3.86658		0.77482	3.04565	0.75184	2.95588		0.76888	3.01361		0.69819	3.15374	0.72421	3.09901		0.78158	3.43401		0.75921	3.7495	0.76756	3.71841		0.71329	3.47013	0.73073	3.44281		0.71173	2.48966
0.78918	3.75613	0.80291	3.70255			0.80609	3.82682		0.73965	3.69498	0.7537	3.62417		0.78574	3.64896		0.76946	3.8393	0.7884	3.87484		0.77673	3.06436	0.7537	2.97978		0.77071	3.01762		0.69991	3.15475	0.726	3.10348		0.78345	3.43728		0.76108	3.75971	0.76945	3.72468		0.71506	3.4709	0.73253	3.44703		0.71349	2.52284
0.79112	3.75695	0.80489	3.70844			0.80799	3.84253		0.74139	3.71361	0.75555	3.63338		0.78759	3.65933		0.77136	3.84899	0.79034	3.8831		0.77864	3.08308	0.75555	3.00367		0.77254	3.02167		0.70164	3.15575	0.72779	3.10795		0.78533	3.44056		0.76296	3.76993	0.77135	3.73095		0.71682	3.47167	0.73434	3.45124		0.71524	2.53553
0.79307	3.75777	0.80687	3.71434			0.80989	3.85821		0.74313	3.73512	0.75741	3.64259		0.78943	3.67		0.77325	3.85932	0.79228	3.89248		0.78056	3.10179	0.75741	3.02757		0.77436	3.02577		0.70336	3.15648	0.72958	3.11242		0.7872	3.44383		0.76483	3.78014	0.77324	3.73722		0.71858	3.47244	0.73614	3.45546		0.717	2.5418
0.79501	3.75859	0.80884	3.72023			0.81179	3.87387		0.74488	3.75668	0.75927	3.6518		0.79128	3.68104		0.77515	3.86965	0.79422	3.90211		0.78247	3.12051	0.75927	3.05094		0.77619	3.02987		0.70509	3.15711	0.73136	3.11689		0.78907	3.44711		0.76671	3.79036	0.77514	3.74349		0.72034	3.4763	0.73795	3.45968		0.71876	2.57876
0.79695	3.75941	0.81082	3.72612			0.81369	3.88953		0.74662	3.77816	0.76112	3.66101		0.79313	3.69242		0.77704	3.87998	0.79616	3.91175		0.78438	3.13922	0.76112	3.07388		0.77802	3.03403		0.70681	3.15774	0.73315	3.12136		0.79095	3.45039		0.76858	3.80057	0.77703	3.74975		0.7221	3.48108	0.73975	3.4639		0.72052	2.58443
0.7989	3.76023	0.8128	3.73202			0.81558	3.9052		0.74836	3.79814	0.76298	3.67022		0.79497	3.70414		0.77894	3.8903	0.7981	3.92138		0.78629	3.15793	0.76298	3.09682		0.77985	3.0382		0.70853	3.15836	0.73494	3.12583		0.79282	3.45369		0.77046	3.81078	0.77893	3.75602		0.72386	3.48586	0.74155	3.46811		0.72227	2.60977
0.80084	3.76105	0.81478	3.73791			0.81748	3.92088		0.7501	3.81535	0.76484	3.67944		0.79682	3.71619		0.78083	3.90063	0.80005	3.93102		0.78821	3.17665	0.76484	3.11975		0.78168	3.0424		0.71026	3.15899	0.73673	3.1303		0.79469	3.45701		0.77233	3.821	0.78082	3.76229		0.72562	3.49064	0.74336	3.47233		0.72403	2.63353
0.80278	3.76187	0.81676	3.7438			0.81938	3.93659		0.75184	3.83253	0.76669	3.68865		0.79866	3.72851		0.78273	3.91096	0.80199	3.94065		0.79012	3.19536	0.76669	3.14269		0.78351	3.04661		0.71198	3.15962	0.73852	3.13477		0.79656	3.46048		0.77421	3.83323	0.78272	3.76856		0.72738	3.49542	0.74516	3.47655		0.72579	2.65296
0.80473	3.76269	0.81873	3.7497			0.82128	3.95234		0.75359	3.84972	0.76855	3.69786		0.80051	3.74109		0.78463	3.92129	0.80393	3.95029		0.79203	3.21408	0.76855	3.16563		0.78534	3.05091		0.71371	3.16024	0.7403	3.13924		0.79844	3.46542		0.77608	3.84551	0.78461	3.77883		0.72915	3.5002	0.74697	3.48077		0.72754	2.66023
0.80667	3.76352	0.82071	3.75591			0.82318	3.96815		0.75533	3.86699	0.77041	3.70707		0.80235	3.75392		0.78652	3.93162	0.80587	3.95992		0.79395	3.23279	0.77041	3.18857		0.78716	3.05555		0.71543	3.16087	0.74209	3.14371		0.80031	3.47189		0.77795	3.85779	0.78651	3.78957		0.73091	3.50498	0.74877	3.48499		0.7293	2.67712
0.80862	3.76449	0.82269	3.76327			0.82507	3.98403		0.75707	3.88418	0.77226	3.71628		0.8042	3.76684		0.78842	3.94194	0.80781	3.96956		0.79586	3.25151	0.77226	3.21151		0.78899	3.06058		0.71715	3.1615	0.74388	3.14818		0.80218	3.47981		0.77983	3.87007	0.7884	3.80032		0.73267	3.5097	0.75058	3.49236		0.73106	2.69608
0.81056	3.76554	0.82467	3.77063			0.82697	4.00005		0.75881	3.90135	0.77412	3.72549		0.80604	3.77989		0.79031	3.9523	0.80976	3.97919		0.79777	3.27022	0.77412	3.23444		0.79082	3.06613		0.71888	3.16212	0.74567	3.15266		0.80406	3.48911		0.7817	3.88236	0.7903	3.81107		0.73443	3.51382	0.75238	3.49974		0.73282	2.7087
0.8125	3.76659	0.82664	3.77799			0.82887	4.01602		0.76055	3.91718	0.77598	3.73962		0.80789	3.79303		0.79221	3.96267	0.8117	3.98882		0.79969	3.28894	0.77598	3.25738		0.79265	3.07224		0.7206	3.16275	0.74746	3.15713		0.80593	3.49967		0.78358	3.89464	0.79219	3.82182		0.73619	3.51795	0.75418	3.50711		0.73457	2.72801
0.81445	3.76764	0.82862	3.78535			0.83077	4.032		0.76229	3.93206	0.77783	3.76034		0.80974	3.80621		0.7941	3.97305	0.81364	3.99846		0.8016	3.30765	0.77783	3.29234		0.79448	3.07898		0.72233	3.16338	0.74925	3.1616		0.8078	3.51141		0.78545	3.90692	0.79409	3.83256		0.73795	3.52207	0.75599	3.51449		0.73633	2.75491
0.81639	3.76869	0.8306	3.7927			0.83267	4.048		0.76404	3.94693	0.77969	3.78106		0.81158	3.81941		0.796	3.98343	0.81558	4.00809		0.80351	3.32729	0.77969	3.34013		0.79631	3.08644		0.72405	3.164	0.75103	3.16607		0.80968	3.52423		0.78733	3.9192	0.79598	3.84331		0.73971	3.5262	0.75779	3.52186		0.73809	2.77252
0.81833	3.76975	0.83258	3.80006			0.83457	4.06403		0.76578	3.96189	0.78154	3.80179		0.81343	3.83258		0.79789	3.9938	0.81752	4.01773		0.80543	3.34713	0.78154	3.38793		0.79814	3.09467		0.72577	3.16463	0.75282	3.17054		0.81155	3.53805		0.7892	3.93148	0.79788	3.85406		0.74147	3.53032	0.7596	3.52923		0.73985	2.78933
0.82028	3.7708	0.83455	3.80742			0.83646	4.08008		0.76752	3.97677	0.7834	3.82251		0.81527	3.84575		0.79979	4.00418	0.81946	4.02736		0.80734	3.36698	0.7834	3.43572		0.79996	3.10379		0.7275	3.16526	0.75461	3.17501		0.81342	3.55276		0.79108	3.94376	0.79977	3.8648		0.74323	3.53445	0.7614	3.53661		0.7416	2.80869
0.82222	3.77185	0.83653	3.81478			0.83836	4.09616		0.76926	3.99165	0.78526	3.84323		0.81712	3.85877		0.80168	4.01456	0.82141	4.037		0.80925	3.38682	0.78526	3.47619		0.80179	3.11381		0.72922	3.16588	0.7564	3.17948		0.81529	3.56827		0.79295	3.95604	0.80167	3.87555		0.745	3.53858	0.76321	3.54398		0.74336	2.82921
0.82417	3.7729	0.83851	3.82214			0.84026	4.11227		0.771	4.00653	0.78711	3.86396		0.81896	3.87162		0.80358	4.02493	0.82335	4.04313		0.81117	3.40666	0.78711	3.50805		0.80362	3.12488		0.73095	3.17234	0.75819	3.18395		0.81717	3.58458		0.79483	3.96828	0.80356	3.8863		0.74676	3.5427	0.76501	3.55136		0.74512	2.84262
0.82611	3.77464	0.84049	3.8295			0.84216	4.12841		0.77274	4.02146	0.78897	3.88468		0.82081	3.88429		0.80547	4.03531	0.82529	4.04863		0.81308	3.42651	0.78897	3.53991		0.80545	3.137		0.73267	3.17924	0.75997	3.18842		0.81904	3.60144		0.7967	3.98034	0.80546	3.89704		0.74852	3.54683	0.76681	3.55873		0.74688	2.86719
0.82805	3.77775	0.84246	3.84145			0.84406	4.14458		0.77449	4.03637	0.79083	3.90541		0.82265	3.89676		0.80737	4.04569	0.82723	4.05414		0.81499	3.44635	0.79083	3.57176		0.80728	3.15031		0.73439	3.18615	0.76176	3.19647		0.82091	3.6188		0.79857	3.99241	0.80736	3.90779		0.75028	3.55095	0.76862	3.5661		0.74863	2.88403
0.83	3.78087	0.84444	3.85515			0.84595	4.1608		0.77623	4.05152	0.79268	3.92613		0.8245	3.90889		0.80926	4.05606	0.82917	4.05964		0.8169	3.46619	0.79268	3.60362		0.80911	3.16447		0.73612	3.19306	0.76355	3.22866		0.82279	3.63671		0.80045	4.00447	0.80925	3.91854		0.75204	3.55508	0.77042	3.57544		0.75039	2.90243
0.83194	3.78398	0.84642	3.86885			0.84785	4.17705		0.77797	4.0696	0.79454	3.94685		0.82635	3.92063		0.81116	4.06644	0.83112	4.06515		0.81882	3.48604	0.79454	3.63548		0.81094	3.17922		0.73784	3.19996	0.76534	3.26085		0.82466	3.65513		0.80232	4.01654	0.81115	3.92928		0.7538	3.56111	0.77223	3.58783		0.75215	2.93555
0.83388	3.78709	0.8484	3.88255			0.84975	4.19333		0.77971	4.08826	0.7964	3.96758		0.82819	3.93209		0.81305	4.07682	0.83306	4.07066		0.82073	3.50588	0.7964	3.67004		0.81277	3.19439		0.73957	3.20687	0.76713	3.29303		0.82653	3.67402		0.8042	4.0286	0.81304	3.94003		0.75556	3.57395	0.77403	3.60023		0.7539	2.95844
0.83583	3.79021	0.85037	3.89625			0.85165	4.20973		0.78145	4.10686	0.79825	3.9883		0.83004	3.94326		0.81495	4.08816	0.835	4.07616		0.82264	3.52572	0.79825	3.70827		0.81459	3.21007		0.74129	3.21378	0.76892	3.32522		0.82841	3.69336		0.80607	4.04066	0.81494	3.95078		0.75732	3.58679	0.77584	3.61262		0.75566	3.00225
0.83777	3.79332	0.85235	3.90995			0.85355	4.22616		0.78319	4.12551	0.80011	4.00902		0.83188	3.95418		0.81684	4.10035	0.83694	4.08167		0.82456	3.54557	0.80011	3.7465		0.81642	3.22604		0.74301	3.22068	0.7707	3.35741		0.83028	3.7131		0.80795	4.05273	0.81683	3.96152		0.75909	3.59962	0.77764	3.62501		0.75742	3.01767
0.83972	3.79644	0.85433	3.92365			0.85544	4.24258		0.78494	4.14417	0.80196	4.02975		0.83373	3.96493		0.81874	4.11255	0.83888	4.08717		0.82647	3.56541	0.80196	3.78473		0.81825	3.24244		0.74474	3.22759	0.77249	3.38959		0.83215	3.73319		0.80982	4.06479	0.81873	3.97227		0.76085	3.61246	0.77944	3.6374		0.75918	3.02759
0.84166	3.79955	0.85631	3.93736			0.85734	4.25906		0.78668	4.16276	0.80382	4.05047		0.83557	3.97557		0.82063	4.12475	0.84083	4.09268		0.82838	3.58586	0.80382	3.82296		0.82008	3.25905		0.74646	3.23582	0.77428	3.42178		0.83402	3.75362		0.8117	4.07686	0.82062	3.98302		0.76261	3.6253	0.78125	3.64979		0.76093	3.06382
0.8436	3.80266	0.85829	3.95106			0.85924	4.2756		0.78842	4.18164	0.80568	4.0712		0.83742	3.98616		0.82253	4.13694	0.84277	4.09818		0.8303	3.60852	0.80568	3.86119		0.82191	3.27588		0.74818	3.252	0.77607	3.45397		0.8359	3.77429		0.81357	4.08892	0.82252	3.99376		0.76437	3.63813	0.78305	3.66218		0.76269	3.09961
0.84555	3.80793	0.86026	3.96476			0.86114	4.29219		0.79016	4.20165	0.80753	4.09825		0.83926	3.99674		0.82443	4.14914	0.84471	4.10369		0.83221	3.63118	0.80753	3.89387		0.82374	3.29299		0.74991	3.26819	0.77786	3.48615		0.83777	3.79533		0.81545	4.10663	0.82441	4.00451		0.76613	3.65097	0.78486	3.67457		0.76445	3.12751
0.84749	3.81319	0.86224	3.97931			0.86304	4.30886		0.7919	4.22154	0.80939	4.12773		0.84111	4.0074		0.82632	4.16133	0.84665	4.10919		0.83412	3.65384	0.80939	3.91776		0.82557	3.31016		0.75163	3.28438	0.77964	3.51834		0.83964	3.81652		0.81732	4.12572	0.82631	4.01526		0.76789	3.66381	0.78666	3.68737		0.76621	3.15536
0.84944	3.81846	0.86422	3.99398			0.86494	4.32601		0.79364	4.24146	0.81125	4.15721		0.84296	4.01818		0.82822	4.17353	0.84859	4.1147		0.83604	3.6765	0.81125	3.94165		0.82739	3.3275		0.75336	3.30056	0.78143	3.54325		0.84152	3.83782		0.8192	4.14482	0.8282	4.026		0.76965	3.67665	0.78847	3.70056		0.76796	3.17666
0.85138	3.82373	0.8662	4.00866			0.86683	4.3446		0.79539	4.26145	0.8131	4.18668		0.8448	4.02908		0.83011	4.18572	0.85053	4.14914		0.83795	3.69916	0.8131	3.96555		0.82922	3.34479		0.75508	3.31675	0.78322	3.55602		0.84339	3.85925		0.82107	4.16392	0.8301	4.03675		0.77141	3.68948	0.79027	3.71374		0.76972	3.2018
0.85332	3.829	0.86817	4.02334			0.86873	4.36441		0.79713	4.28135	0.81496	4.21616		0.84665	4.0402		0.83201	4.19792	0.85248	4.18768		0.83986	3.72182	0.81496	3.98944		0.83105	3.36217		0.7568	3.33293	0.78501	3.5688		0.84526	3.88076		0.82294	4.18302	0.83199	4.0475		0.77318	3.69971	0.79207	3.72693		0.77148	3.22936
0.85527	3.83427	0.87015	4.03801			0.87063	4.3854		0.79887	4.30124	0.81682	4.24564		0.84849	4.05158		0.8339	4.21168	0.85442	4.22622		0.84178	3.74448	0.81682	4.01333		0.83288	3.37939		0.75853	3.34912	0.7868	3.58157		0.84714	3.90232		0.82482	4.20082	0.83389	4.05824		0.77494	3.70905	0.79388	3.74012		0.77324	3.26362
0.85721	3.83953	0.87213	4.05269			0.87253	4.40752		0.80061	4.32115	0.81867	4.27511		0.85034	4.06327		0.8358	4.23011	0.85636	4.26475		0.84369	3.76714	0.81867	4.03723		0.83471	3.39658		0.76025	3.36531	0.78859	3.59434		0.84901	3.9239		0.82669	4.21473	0.83578	4.06899		0.7767	3.71839	0.79568	3.75331		0.77499	3.28078
0.85915	3.84768	0.87411	4.06736			0.87443	4.4307		0.80235	4.34108	0.82053	4.30459		0.85218	4.07538		0.83769	4.24855	0.8583	4.30329		0.8456	3.7898	0.82053	4.06112		0.83654	3.41358		0.76198	3.38149	0.79037	3.60712		0.85088	3.94555		0.82857	4.22864	0.83768	4.08481		0.77846	3.72773	0.79749	3.76649		0.77675	3.30307
0.8611	3.85731	0.87608	4.08204			0.87632	4.45499		0.80409	4.3569	0.82239	4.33407		0.85403	4.08878		0.83959	4.26698	0.86024	4.34183		0.84751	3.81246	0.82239	4.0821		0.83837	3.4306		0.7637	3.39768	0.79216	3.61989		0.85275	3.96742		0.83044	4.24255	0.83957	4.1149		0.78022	3.73707	0.79929	3.77968		0.77851	3.33904
0.86304	3.86694	0.87806	4.09672			0.87822	4.48006		0.80584	4.37256	0.82424	4.36354		0.85587	4.10531		0.84148	4.28542	0.86219	4.36896		0.84943	3.83512	0.82424	4.09739		0.84019	3.4477		0.76542	3.41386	0.79395	3.63266		0.85463	3.98957		0.83232	4.25646	0.84147	4.14499		0.78198	3.74641	0.80109	3.79287		0.78027	3.37554
0.86499	3.87657	0.88004	4.11139			0.88012	4.50598		0.80758	4.38829	0.8261	4.39687		0.85772	4.12444		0.84338	4.30385	0.86413	4.39466		0.85134	3.85778	0.8261	4.11268		0.84202	3.4651		0.76715	3.43773	0.79574	3.64544		0.8565	4.01206		0.83419	4.27037	0.84336	4.17509		0.78374	3.75575	0.8029	3.80606		0.78202	3.38784
0.86693	3.88621	0.88202	4.12607			0.88202	4.53267		0.80932	4.40395	0.82795	4.43985		0.85957	4.14619		0.84527	4.32229	0.86607	4.42035		0.85325	3.88044	0.82795	4.12798		0.84385	3.48294		0.76887	3.46322	0.79753	3.65821		0.85837	4.03502		0.83607	4.28428	0.84526	4.20518		0.7855	3.76508	0.8047	3.81924		0.78378	3.44355
0.86887	3.89584	0.88399	4.14074			0.88392	4.56008		0.81106	4.41961	0.82981	4.48283		0.86141	4.17038		0.84717	4.34072	0.86801	4.44604		0.85517	3.90426	0.82981	4.14327		0.84568	3.5014		0.7706	3.48871	0.79931	3.67098		0.86025	4.05853		0.83794	4.29819	0.84715	4.23527		0.78727	3.77442	0.80651	3.83243		0.78554	3.46777
0.87082	3.90547	0.88597	4.15542			0.88582	4.58813		0.8128	4.43535	0.83167	4.52582		0.86326	4.19686		0.84906	4.35916	0.86995	4.47174		0.85708	3.92884	0.83167	4.15856		0.84751	3.52065		0.77232	3.5142	0.8011	3.68376		0.86212	4.08248		0.83982	4.31703	0.84905	4.26536		0.78903	3.78376	0.80831	3.84562		0.78729	3.49965
0.87276	3.9151	0.88795	4.1701			0.88771	4.61672		0.81454	4.451	0.83352	4.5688		0.8651	4.22551		0.85096	4.37759	0.8719	4.49743		0.85899	3.95343	0.83352	4.17385		0.84934	3.54068		0.77404	3.53859	0.80289	3.69653		0.86399	4.10708		0.84169	4.33884	0.85094	4.29545		0.79079	3.79532	0.81012	3.86408		0.78905	3.53123
0.8747	3.92473	0.88993	4.18616			0.88961	4.646		0.81629	4.46665	0.83538	4.61178		0.86695	4.2561		0.85285	4.39603	0.87384	4.51734		0.86091	3.97801	0.83538	4.18915		0.85117	3.56225		0.77577	3.56028	0.80468	3.7093		0.86586	4.13237		0.84357	4.36065	0.85284	4.32554		0.79255	3.81283	0.81192	3.88709		0.79081	3.55537
0.87665	3.93437	0.8919	4.20421			0.89151	4.67604		0.81803	4.48237	0.83724	4.65432		0.86879	4.28875		0.85475	4.41487	0.87578	4.53661		0.86282	4.0026	0.83724	4.20444		0.853	3.58643		0.77749	3.58197	0.80647	3.72208		0.86774	4.15842		0.84544	4.38247	0.85474	4.35563		0.79431	3.83033	0.81372	3.91009		0.79257	3.58
0.87859	3.94584	0.89388	4.22225			0.89341	4.70666		0.81977	4.498	0.83909	4.67643		0.87064	4.32291		0.85664	4.43482	0.87772	4.55588		0.86473	4.02719	0.83909	4.21973		0.85482	3.61315		0.77922	3.60365	0.80826	3.77074		0.86961	4.18531		0.84731	4.40428	0.85663	4.386		0.79607	3.84783	0.81553	3.9331		0.79432	3.63988
0.88054	3.95835	0.89586	4.24029			0.89531	4.73764		0.82151	4.5194	0.84095	4.69853		0.87248	4.35978		0.85854	4.45478	0.87966	4.57515		0.86665	4.05177	0.84095	4.24672		0.85665	3.64206		0.78094	3.62534	0.81004	3.89591		0.87148	4.21306		0.84919	4.42323	0.85853	4.42362		0.79783	3.86534	0.81733	3.9561		0.79608	3.6873
0.88248	3.97086	0.89784	4.25834			0.8972	4.76872		0.82325	4.54723	0.84281	4.72064		0.87433	4.39986		0.86043	4.47473	0.8816	4.59442		0.86856	4.07636	0.84281	4.30406		0.85848	3.67288		0.78266	3.64703	0.81183	4.01105		0.87336	4.24187		0.85106	4.44129	0.86042	4.46123		0.79959	3.88284	0.81914	3.97911		0.79784	3.70989
0.88442	3.98337	0.89981	4.27638			0.8991	4.7998		0.825	4.57456	0.84466	4.74274		0.87618	4.44219		0.86233	4.49468	0.88355	4.61369		0.87047	4.10095	0.84466	4.36141		0.86031	3.70537		0.78439	3.66872	0.81362	4.07661		0.87523	4.27561		0.85294	4.45935	0.86232	4.49884		0.80136	3.90034	0.82094	4.00211		0.7996	3.71584
0.88637	3.99588	0.90179	4.29443			0.901	4.83065		0.82674	4.60186	0.84652	4.76485		0.87802	4.48589		0.86423	4.51463	0.88549	4.63296		0.87239	4.12553	0.84652	4.41875		0.86214	3.73917		0.78611	3.69041	0.81541	4.14218		0.8771	4.31708		0.85481	4.47741	0.86421	4.53645		0.80312	3.91784	0.82275	4.02512		0.80135	3.76442
0.88831	4.00839	0.90377	4.31247			0.9029	4.86083		0.82848	4.62916	0.84837	4.78695		0.87987	4.52978		0.86612	4.53458	0.88743	4.65223		0.8743	4.15012	0.84837	4.46639		0.86397	3.77411		0.78784	3.71952	0.8172	4.20775		0.87898	4.36326		0.85669	4.49547	0.86611	4.57407		0.80488	3.94259	0.82455	4.04812		0.80311	3.81204
0.89025	4.0209	0.90575	4.33051			0.9048	4.89033		0.83022	4.65657	0.85023	4.80906		0.88171	4.57338		0.86802	4.55453	0.88937	4.6715		0.87621	4.17471	0.85023	4.48551		0.8658	3.80979		0.78956	3.75132	0.81898	4.27331		0.88085	4.41142		0.85856	4.51353	0.868	4.61168		0.80664	3.97234	0.82635	4.07113		0.80487	3.84734
0.8922	4.03341	0.90773	4.35084			0.90669	4.91907		0.83196	4.68368	0.85209	4.83117		0.88356	4.61561		0.86991	4.57449	0.89131	4.69076		0.87812	4.19929	0.85209	4.50462		0.86762	3.84599		0.79128	3.78313	0.82077	4.33888		0.88272	4.45888		0.86044	4.53159	0.8699	4.64929		0.8084	4.00209	0.82816	4.11825		0.80663	3.85136
0.89414	4.04592	0.9097	4.37152			0.90859	4.9473		0.8337	4.71055	0.85394	4.85327		0.8854	4.65499		0.87181	4.59444	0.89326	4.7189		0.88004	4.22322	0.85394	4.52374		0.86945	3.88216		0.79301	3.81493	0.82256	4.40445		0.88459	4.50243		0.86231	4.55038	0.87179	4.68691		0.81016	4.03183	0.82996	4.16595		0.80838	3.90204
0.89609	4.05843	0.91168	4.39221			0.91049	4.97523		0.83545	4.73746	0.8558	4.87538		0.88725	4.68999		0.8737	4.61439	0.8952	4.7478		0.88195	4.24682	0.8558	4.54285		0.87128	3.9185		0.79473	3.84674	0.82435	4.45508		0.88647	4.54056		0.86419	4.56932	0.87369	4.71164		0.81192	4.06158	0.83177	4.21365		0.81014	3.95119
0.89803	4.07606	0.91366	4.41289			0.91239	5.00308		0.83719	4.76444	0.85766	4.90338		0.88909	4.72089		0.8756	4.63434	0.89714	4.7767		0.88386	4.27042	0.85766	4.56196		0.87311	3.95467		0.79645	3.87854	0.82614	4.49978		0.88834	4.57501		0.86606	4.58826	0.87558	4.7342		0.81368	4.09133	0.83357	4.26135		0.8119	3.98566
0.89997	4.09686	0.91564	4.43357			0.91429	5.03099		0.83893	4.79131	0.85951	4.93562		0.89094	4.74931		0.87749	4.65429	0.89908	4.80561		0.88578	4.29402	0.85951	4.58108		0.87494	3.99101		0.79818	3.95633	0.82793	4.54449		0.89021	4.60658		0.86793	4.6072	0.87748	4.75677		0.81544	4.12107	0.83538	4.30905		0.81365	4.02572
0.90192	4.11765	0.91761	4.45426			0.91619	5.05921		0.84067	4.8182	0.86137	4.96785		0.89279	4.77688		0.87939	4.67522	0.90102	4.83451		0.88769	4.31762	0.86137	4.60019		0.87677	4.02717		0.7999	4.05631	0.82971	4.58919		0.89209	4.63592		0.86981	4.62615	0.87937	4.77934		0.81721	4.16041	0.83718	4.35675		0.81541	4.08512
0.90386	4.13845	0.91959	4.47494			0.91808	5.08794		0.84241	4.84521	0.86323	5.00009		0.89463	4.80456		0.88128	4.69953	0.90296	4.86342		0.8896	4.34122	0.86323	4.61931		0.8786	4.06352		0.80163	4.13992	0.8315	4.6339		0.89396	4.66367		0.87168	4.64509	0.88127	4.80191		0.81897	4.2059	0.83898	4.39455		0.81717	4.09063
0.90581	4.15925	0.92157	4.49562			0.91998	5.1173		0.84415	4.87212	0.86508	5.03233		0.89648	4.83419		0.88318	4.72383	0.90491	4.89232		0.89152	4.36481	0.86508	4.63842		0.88042	4.09968		0.80335	4.19472	0.83329	4.6786		0.89583	4.69045		0.87356	4.66403	0.88316	4.82448		0.82073	4.25139	0.84079	4.43033		0.81893	4.16402
0.90775	4.18005	0.92355	4.51631			0.92188	5.14738		0.8459	4.89765	0.86694	5.06456		0.89832	4.86688		0.88507	4.74814	0.90685	4.92122		0.89343	4.38841	0.86694	4.65754		0.88225	4.13584		0.80507	4.24952	0.83508	4.7233		0.89771	4.71703		0.87543	4.68594	0.88506	4.84704		0.82249	4.29688	0.84259	4.46611		0.82068	4.1963
0.90969	4.2023	0.92552	4.53699			0.92378	5.17828		0.84764	4.9199	0.8688	5.0968		0.90017	4.90393		0.88697	4.77245	0.90879	4.97717		0.89534	4.41201	0.8688	4.67665		0.88408	4.1722		0.8068	4.30431	0.83687	4.76801		0.89958	4.74396		0.87731	4.72052	0.88695	4.86961		0.82425	4.34237	0.8444	4.50188		0.82244	4.23135
0.91164	4.22554	0.9275	4.55767			0.92568	5.20974		0.84938	4.94212	0.87065	5.12904		0.90201	4.94785		0.88886	4.79675	0.91073	5.03498		0.89726	4.43561	0.87065	4.69577		0.88591	4.20835		0.80852	4.35911	0.83865	4.8338		0.90145	4.77188		0.87918	4.7551	0.88885	4.89218		0.82601	4.38786	0.8462	4.53766		0.8242	4.29656
0.91358	4.24879	0.92948	4.57961			0.92757	5.24194		0.85112	4.96435	0.87251	5.1634		0.90386	5.01357		0.89076	4.82106	0.91267	5.09279		0.89917	4.46425	0.87251	4.71488		0.88774	4.24471		0.81025	4.40814	0.84044	5.06626		0.90332	4.80164		0.88106	4.78969	0.89074	4.91475		0.82777	4.43335	0.84801	4.57344		0.82596	4.33701
0.91552	4.27203	0.93146	4.60214			0.92947	5.27491		0.85286	4.98669	0.87436	5.20484		0.9057	5.09776		0.89265	4.84537	0.91462	5.1506		0.90108	4.49891	0.87436	4.734		0.88957	4.28088		0.81197	4.45565	0.84223	5.29872		0.9052	4.8337		0.88293	4.82437	0.89264	4.95076		0.82953	4.41193	0.84981	4.60921		0.82771	4.35966
0.91747	4.29527	0.93343	4.62467			0.93137	5.30866		0.8546	5.00891	0.87622	5.24629		0.90755	5.18861		0.89455	4.86967	0.91656	5.2084		0.903	4.53357	0.87622	4.75312		0.8914	4.31722		0.81369	4.50315	0.84402	5.34637		0.90707	4.86879		0.88481	4.86854	0.89453	4.99465		0.8313	4.37865	0.85161	4.64499		0.82947	4.4128
0.91941	4.31852	0.93541	4.6472			0.93327	5.34318		0.85635	5.03113	0.87808	5.28774		0.9094	5.27349		0.89644	4.89398	0.9185	5.26621		0.90491	4.56823	0.87808	4.77283		0.89323	4.3534		0.81542	4.54832	0.84581	5.38661		0.90894	4.90704		0.88668	4.9127	0.89643	5.03853		0.83306	4.43864	0.85342	4.68833		0.83123	4.43927
0.92136	4.34176	0.93739	4.66973			0.93517	5.37855		0.85809	5.05336	0.87993	5.32919		0.91124	5.34123		0.89834	4.91829	0.92044	5.32402		0.90682	4.60289	0.87993	4.79577		0.89505	4.38974		0.81714	4.5927	0.8476	5.42684		0.91082	4.95391		0.88856	4.95687	0.89832	5.08241		0.83482	4.49862	0.85522	4.73603		0.83299	4.5153
0.9233	4.365	0.93937	4.69226			0.93706	5.41469		0.85983	5.07666	0.88179	5.37063		0.91309	5.40137		0.90023	4.96077	0.92238	5.38182		0.90873	4.63754	0.88179	4.81871		0.89688	4.42593		0.81887	4.63708	0.84938	5.46708		0.91269	5.02194		0.89043	4.99656	0.90022	5.12629		0.83658	4.55861	0.85703	4.78373		0.83474	4.54908
0.92524	4.38825	0.94134	4.71479			0.93896	5.45281		0.86157	5.1085	0.88365	5.41208		0.91493	5.45859		0.90213	5.00496	0.92433	5.43963		0.91065	4.6722	0.88365	4.84164		0.89871	4.46228		0.82059	4.68146	0.85117	5.50731		0.91456	5.09491		0.8923	5.03213	0.90212	5.17017		0.83834	4.61859	0.85883	4.83143		0.8365	4.59786
0.92719	4.41175	0.94332	4.73732			0.94086	5.49378		0.86331	5.14059	0.8855	5.45353		0.91678	5.51153		0.90402	5.04915	0.92627	5.49743		0.91256	4.70686	0.8855	4.86458		0.90054	4.49866		0.82231	4.72584	0.85296	5.54755		0.91643	5.16403		0.89418	5.06769	0.90401	5.21561		0.8401	4.67	0.86064	4.87913		0.83826	4.65876
0.92913	4.4353	0.9453	4.76037			0.94276	5.53718		0.86505	5.17279	0.88736	5.49498		0.91862	5.55809		0.90592	5.09334	0.92821	5.55524		0.91447	4.75317	0.88736	4.88752		0.90237	4.53645		0.82404	4.77022	0.85475	5.58778		0.91831	5.21438		0.89605	5.10326	0.90591	5.26263		0.84186	4.705	0.86244	4.92683		0.84002	4.70321
0.93107	4.45884	0.94728	4.78718			0.94466	5.58234		0.8668	5.2048	0.88922	5.57285		0.92047	5.59931		0.90782	5.13753	0.93015	5.61305		0.91639	4.8001	0.88922	4.91046		0.9042	4.57758		0.82576	4.98386	0.85654	5.62802		0.92018	5.25691		0.89793	5.13882	0.9078	5.30964		0.84362	4.73999	0.86424	4.97744		0.84177	4.76449
0.93302	4.48238	0.94926	4.814			0.94656	5.62911		0.86854	5.24333	0.89107	5.65574		0.92231	5.63729		0.90971	5.18172	0.93209	5.65237		0.9183	4.84703	0.89107	4.9334		0.90603	4.62131		0.82749	5.07555	0.85832	5.74345		0.92205	5.29656		0.8998	5.19564	0.9097	5.35666		0.84539	4.77499	0.86605	5.03111		0.84353	4.82658
0.93496	4.50593	0.95123	4.84082			0.94845	5.67649		0.87028	5.2878	0.89293	5.73864		0.92416	5.67354		0.91161	5.22591	0.93403	5.69091		0.92021	4.89396	0.89293	4.95633		0.90785	4.66681		0.82921	5.13366	0.86011	5.99379		0.92393	5.33441		0.90168	5.26424	0.91159	5.41511		0.84715	4.80998	0.86785	5.08478		0.84529	4.90327
0.93691	4.52947	0.95321	4.86763			0.95035	5.72394		0.87202	5.33172	0.89478	5.82153		0.92601	5.70904		0.9135	5.2701	0.93598	5.72945		0.92213	4.94089	0.89478	4.97927		0.90968	4.7134		0.83093	5.19177	0.8619	6.21637		0.9258	5.37193		0.90355	5.33284	0.91349	5.49034		0.84891	4.84498	0.86966	5.13844		0.84704	4.95262
0.93885	4.55301	0.95519	4.89445			0.95225	5.77097		0.87376	5.37557	0.89664	5.88177		0.92785	5.74489		0.9154	5.3116	0.93792	5.76799		0.92404	4.98782	0.89664	5.00369		0.91151	4.76071		0.83266	5.24988	0.86369	6.3326		0.92767	5.40989		0.90543	5.3755	0.91538	5.56557		0.85067	4.89586	0.87146	5.19211		0.8488	5.02804
0.94079	4.58133	0.95717	4.92126			0.95415	5.8161		0.8755	5.41942	0.8985	5.93243		0.9297	5.78224		0.91729	5.35151	0.93986	5.80653		0.92595	5.03475	0.8985	5.04192		0.91334	4.80798		0.83438	5.30801	0.86548	6.44883		0.92955	5.45022		0.9073	5.41302	0.91728	5.64079		0.85243	4.95184	0.87327	5.24577		0.85056	5.07535
0.94274	4.61414	0.95914	4.94808			0.95605	5.86098		0.87725	5.4665	0.90035	5.98308		0.93154	5.82239		0.91919	5.39143	0.9418	5.84508		0.92787	5.08168	0.90035	5.08015		0.91517	4.85456		0.83611	5.36613	0.86727	6.56507		0.93142	5.49449		0.90918	5.45054	0.91917	5.71799		0.85419	5.00783	0.87507	5.31412		0.85232	5.14726
0.94468	4.64695	0.96112	4.97542			0.95794	5.90695		0.87899	5.52011	0.90221	6.03374		0.93339	5.86643		0.92108	5.43134	0.94374	5.88986		0.92978	5.13089	0.90221	5.11839		0.917	4.90068		0.83783	5.42425	0.86905	6.6813		0.93329	5.54041		0.91105	5.48806	0.92107	5.79949		0.85595	5.06521	0.87687	5.41071		0.85407	5.18835
0.94662	4.67976	0.9631	5.00466			0.95984	5.95627		0.88073	5.57387	0.90407	6.0844		0.93523	5.91349		0.92298	5.47125	0.94569	5.93482		0.93169	5.18091	0.90407	5.15662		0.91883	4.94678		0.83955	5.47827	0.87084	6.72064		0.93516	5.58595		0.91292	5.52559	0.92296	5.88099		0.85771	5.12645	0.87868	5.5073		0.85583	5.26411
0.94857	4.71257	0.96508	5.0339			0.96174	6.01064		0.88247	5.62763	0.90592	6.13506		0.93708	5.96271		0.92487	5.51116	0.94763	5.97978		0.93361	5.23093	0.90592	5.19485		0.92065	4.9936		0.84128	5.51889	0.87263	6.75193		0.93704	5.63352		0.9148	5.5971	0.92486	5.96248		0.85948	5.18768	0.88048	5.60388		0.85759	5.33671
0.95051	4.76356	0.96705	5.06314			0.96364	6.07186		0.88421	5.68154	0.90778	6.18572		0.93892	6.01295		0.92677	5.55108	0.94957	6.02474		0.93552	5.28096	0.90778	5.23482		0.92248	5.04134		0.843	5.5595	0.87442	6.78322		0.93891	5.68645		0.91667	5.67019	0.92675	6.04398		0.86124	5.24892	0.88229	5.67724		0.85935	5.39989
0.95246	4.81864	0.96903	5.09238			0.96554	6.14257		0.88595	5.73576	0.90964	6.23638		0.94077	6.06313		0.92866	5.59099	0.95151	6.0697		0.93743	5.33098	0.90964	5.30172		0.92431	5.09092		0.84472	5.60012	0.87621	6.81452		0.94078	5.74825		0.91855	5.72571	0.92865	6.12547		0.863	5.31953	0.88409	5.74878		0.8611	5.47574
0.9544	4.87373	0.97101	5.12489			0.96743	6.21878		0.8877	5.79018	0.91149	6.30808		0.94262	6.11064		0.93056	5.6309	0.95345	6.11466		0.93934	5.381	0.91149	5.36863		0.92614	5.14237		0.84645	5.64951	0.87799	6.84581		0.94266	5.82016		0.92042	5.77805	0.93054	6.20161		0.86476	5.50324	0.8859	5.82031		0.86286	5.53567
0.95634	4.92881	0.97299	5.15956			0.96933	6.29632		0.88944	5.85957	0.91335	6.41861		0.94446	6.15631		0.93245	5.67081	0.9554	6.17227		0.94126	5.47115	0.91335	5.43553		0.92797	5.1967		0.84817	5.71011	0.87978	6.8771		0.94453	5.89609		0.9223	5.83039	0.93244	6.25333		0.86652	5.59767	0.8877	5.89185		0.86462	5.60198
0.95829	4.98461	0.97496	5.19424			0.97123	6.37451		0.89118	5.94621	0.91521	6.51295		0.94631	6.20436		0.93435	5.73937	0.95734	6.23007		0.94317	5.59108	0.91521	5.50347		0.9298	5.25376		0.8499	5.77071	0.88157	6.9084		0.9464	5.97286		0.92417	5.89078	0.93433	6.30505		0.86828	5.65016	0.8895	5.9367		0.86638	5.70289
0.96023	5.04733	0.97694	5.22892			0.97313	6.45261		0.89292	6.01659	0.91706	6.56207		0.94815	6.25995		0.93624	5.80873	0.95928	6.28788		0.94508	5.68005	0.91706	5.59905		0.93163	5.31342		0.85162	5.83131	0.88336	6.93969		0.94828	6.05043		0.92605	5.96614	0.93623	6.35678		0.87004	5.70265	0.89131	5.97605		0.86813	5.73431
0.96217	5.11006	0.97892	5.26359			0.97503	6.53067		0.89466	6.04756	0.91892	6.6112		0.95	6.32742		0.93814	5.87809	0.96122	6.34569		0.947	5.73625	0.91892	5.69509		0.93346	5.37491		0.85334	5.93161	0.88515	6.97098		0.95015	6.12786		0.92792	6.04149	0.93812	6.4085		0.8718	5.75514	0.89311	6.01541		0.86989	5.79328
0.96412	5.17278	0.9809	5.30763			0.97693	6.60864		0.8964	6.07873	0.92077	6.66032		0.95184	6.41159		0.94003	5.94745	0.96316	6.43217		0.94891	5.79245	0.92077	5.80978		0.93528	5.43883		0.85507	6.18332	0.88694	7.00228		0.95202	6.20528		0.9298	6.14186	0.94002	6.46022		0.87357	5.82653	0.89492	6.05476		0.87165	5.86696
0.96606	5.24901	0.98287	5.37144			0.97882	6.68675		0.89815	6.1099	0.92263	6.70944		0.95369	6.51238		0.94193	6.02333	0.9651	6.51888		0.95082	5.84864	0.92263	5.92424		0.93711	5.50453		0.85679	6.2277	0.88872	7.03357		0.95389	6.2829		0.93167	6.2597	0.94191	6.51194		0.87533	5.9175	0.89672	6.09412		0.8734	5.94483
0.96801	5.33062	0.98485	5.43526			0.98072	6.76498		0.89989	6.14125	0.92449	6.75857		0.95553	6.62535		0.94382	6.15105	0.96705	6.6056		0.95274	5.90484	0.92449	6.01981		0.93894	5.5727		0.85852	6.27209	0.89051	7.06486		0.95577	6.36076		0.93355	6.34623	0.94381	6.56366		0.87709	6.00847	0.89853	6.13347		0.87516	6.04163
0.96995	5.41223	0.98683	5.49907			0.98262	6.84333		0.90163	6.17241	0.92634	6.80769		0.95738	6.75047		0.94572	6.27877	0.96899	6.69231		0.95465	5.96104	0.92634	6.11538		0.94077	5.64261		0.86024	6.31647	0.8923	7.09616		0.95764	6.43885		0.93542	6.43276	0.9457	6.61538		0.87885	6.09944	0.90033	6.17283		0.87692	6.10908
[truncated: 10 more columns]
